# Supplementary material for: Transcriptome analyses revealed the ultraviolet B irradiation and phytohormone gibberellins coordinately promoted the accumulation of artemisinin in Artemisia annua L
Source: Chin Med. 2020 Jul 1;15:67. doi: 10.1186/s13020-020-00344-8 (PMC7329506; doi:10.1186/s13020-020-00344-8)
Supplement: Supplementary file 1 — Additional file 1: Table S1. List of the primers used for qRT-PCR experiments in Artemisia annul. [file 13020_2020_344_MOESM1_ESM.xlsx]

## Sheet: Sheet1
Table S1. List of the primers used for qRT-PCR experiments in Artemisia annua.
Gene	Primer	Primer sequence	Fragment /bp
ADS	ADS-QF	ACAACGGGCACTAAAGCAAC	166
	ADS-QR	ATGGCTGAGCTCTTCCTTGT
CYP71AV1	CYP71AV1-QF	TTGGAGCTGGGAGAAGGATG	138
	CYP71AV1-QR	TCTCGGTCATGTCGATCTGG
FDS	FDS-QF	CGTACCTGGAGGAAAGCTGA	184
	FDS-QR	CCCTCTGCGTGTATGAGACT
HMGR	HMGR-QF	CAGTTGGAGGAGGGACACAA	144
	HMGR-QR	ACAATTCACCAGCCAACACC
HMGS	HMGS-QF	AGCTCCCTGGATGGTAATCG	157
	HMGS-QR	GGGTCCTCCTCTTCAGCTTT
CPR	CPR-QF	GCGTTACTTAACGGCAAGGT	127
	CPR-QR	CGATCAACACCGCAACTGAA
DBR2	DBR2-QF	CACGGAAGTGAGGAGGAAGT	137
	DBR2-QR	AAGCCACCAAATCAGCATCC
RED1	RED1-QF	GGCTTTTGGCGCGAAAGTAT	165
	RED1-QR	AATAGACCCCCGAAGGACCA
HDR	HDR-QF	TTGAGCGTGCTGTCCAGATT	158
	HDR-QR	AAACTGTTTCTCTCCGCCGT
SQS	SQS-QF	ACATGCATGATCCCAATGCC	130
	SQS-QR	GCTGCACTGTAGCTTGACTC
CPS	CPS-QF	CAACGATGTAGAAGGCTTGCTTGA	150
	CPS-QR	GTAGATAGTGTTGGGTTGGTGTGA
BFS	BFS-QF	CTTTGGTTCCGACTCCTACGA	145
	BFS-QR	TCATAAATGCCGCTTCATACAG
actin	actin-QF	CCAGGCTGTTCAGTCTCTGTAT	180
	actin-QR	CGCTCGGATTGGATCTTCATCA
