# Supplementary material for: Transcriptome analyses revealed the ultraviolet B irradiation and phytohormone gibberellins coordinately promoted the accumulation of artemisinin in Artemisia annua L
Source: Chin Med. 2020 Jul 1;15:67. doi: 10.1186/s13020-020-00344-8 (PMC7329506; doi:10.1186/s13020-020-00344-8)
Supplement: Supplementary file 3 — Additional file 3: Table S2. Expression value (FPKM) of the 250 differentially expressed genes (DEGs) in response to both GA, UV, and GA+UV treatments in artemisia and their predicted function (162 up-regulation DEGs genes, 88 down-regulation DEGs genes). CK = control group, GA = gibberellin, UV = ultra-violet-B irradiation, GA+UV = combination of gibberellin and ultra-violet-B irradiation. [file 13020_2020_344_MOESM3_ESM.xlsx]

## Sheet: Sheet1
Table S2. Expression value (FPKM) of the 250 differentially expressed genes (DEGs) in response to both GA, UV, and GA+UV treatments in artemisia and their predicted function (162 up-regulation DEGs genes, 88 down-regulation DEGs genes). CK = control group, GA = gibberellin, UV = ultra-violet-B irradiation, GA+UV = combination of gibberellin and ultra-violet-B irradiation.
Regulation	Gene name	CK 1	CK 2	CK 3	GA 1	GA 2	GA 3	UV 1	UV 2	UV 3	GA+UV 1	GA+UV 2	GA+UV 3	Product
Up-regulation	gene10197	1.05	0.88	0.66	2.25	1.94	1.71	6.13	5.67	6.28	6.08	6.92	6.18	product=protein kinase-like domain-containing protein
	gene19564	1.3	1.57	1.83	3.91	4.02	4.11	4.65	2.99	2.74	2.9	3.96	3.99	product=hypothetical protein
	gene48113	0.02	0.02	0.04	0.6	0.78	0.35	1.02	0.89	0.86	0.87	1.23	1.11	product=fimbrin 1
	gene33878	0	0	0.08	3.37	2.87	3.03	1.12	0.38	1.48	2.9	1.69	2.4	product=EGF-like domain-containing protein
	gene61178	1.91	1.23	1.78	4.11	4.29	3.82	6.91	5.55	7.17	6.5	6.92	7	product=plant disease resistance response protein
	gene62431	0.23	0.47	0.6	1.44	1.43	1.54	1.37	2.05	1.15	2.21	2.02	2.48	product=cyclopropane-fatty-acyl-phospholipid synthase
	gene2205	1.06	1.7	1.31	5.11	6.25	6.29	7.48	8.07	9.25	6.45	8.72	6.05	product=Cystatin
	gene38788	0	0	0	0.41	0.8	0.78	13.4	13.48	14.24	18.4	19.43	18.07	product=aldo/keto reductase/potassium channel subunit beta
	gene36006	0.83	0.41	0.16	2.03	2.29	1.49	2.99	3.24	2.86	2.54	2.56	2.1	product=major facilitator superfamily protein
	gene19883	0.37	0.54	0.26	1.22	1.6	1.79	1.26	1.58	1.52	2.7	1.68	2.35	product=nonaspanin (TM9SF)
	gene3424	0	0	0	10.12	9.84	7.87	3.24	2.49	4	2.49	2.3	2.98	product=Frigida-like protein
	gene50449	0	0	0	1.7	1.8	1.61	3.84	2.71	3.96	0.82	1.37	1.18	product=TMV resistance protein N
	gene30399	0	0.04	0	0.21	0.07	0.15	9.8	9.98	11.95	6.95	7.72	7.26	product=amorpha-4%2C11-diene synthase
	gene6585	0.12	0.2	0.1	0.69	1.03	0.7	1.22	1.94	1.97	1.69	1.95	1.89	product=cytochrome P450
	gene54242	3.14	1.67	1.64	5.7	3.63	3.56	13.04	15.28	12.64	13.07	10.66	11.9	product=Leucine-rich repeat-containing protein
	gene52957	0.73	0.81	0.94	3.44	2.82	2.94	2.11	2.87	2.28	2.64	1.78	2.85	product=Protohem IX farnesyltransferase
	gene53487	0.94	1.34	1	3.58	5.34	3.89	6.42	7.36	6.79	4.4	4.71	4.81	product=silencing defective 5
	gene28323	0.77	0.61	0.9	1.86	2.59	1.47	5.82	5.76	5.58	2.66	3.71	2.47	product=Leucine-rich repeat-containing protein
	gene9066	0.04	0.03	0.08	1.03	0.61	0.54	0.83	0.82	1.49	0.58	0.42	0.65	product=hypothetical protein
	gene45029	0	0.02	0	0.52	0.68	0.8	0.73	0.98	0.51	0.54	0.02	0.19	product=DNA polymerase III%2C clamp loader complex%2C gamma/delta/delta subunit%2C C-terminal
	gene15468	0.56	0.42	0.44	2.54	2.41	2.18	4.41	3.45	3.79	1.06	3.54	2.27	product=protein NEGATIVE REGULATOR OF RESISTANCE
	gene19810	0.19	0.13	0.06	7.4	6.69	7.59	5.19	5.7	3.87	3.71	2.68	3.57	product=PI
	gene31181	8.12	9.53	13.41	27.98	22.79	21.81	26.33	28.79	23.58	36.42	37.29	42.91	product=hypothetical protein
	gene22507	0.08	0.33	0.17	1.58	2.27	1.21	4.41	5.09	5.33	8.47	5.27	6.1	product=hypothetical protein
	gene9449	4.81	5.35	4.44	9.88	9.37	10.88	44.08	45.31	46.3	40.92	37.99	38.49	product=formate dehydrogenaseprotein
	gene14408	3.72	3.69	3.03	8.1	9.3	7.52	156.31	171.85	160.55	93.1	87.48	88.86	product=bifunctional chorismate mutase/prephenate dehydrogenase T-protein
	gene10217	0	0	0	1.59	2.76	2.58	7.76	8.83	8.08	3.86	1.41	3.58	product=callose synthase 7
	gene51417	0.02	0.16	0.11	28.41	31.05	26.46	3.33	3.52	3.94	7.6	6.75	4.68	product=chlorophyllide a oxygenase protein
	gene5021	2.35	3.15	2.76	7.68	9.64	8.91	9.46	11.16	9.51	12.05	11.22	10.54	product=Major facilitator superfamily
	gene47339	0	0	0.14	0.13	0.55	0.26	2.45	1.72	1.66	0.98	2.49	1.48	product=hypothetical protein
	gene24209	0	0.15	0	3.79	2.85	3.78	2.4	4.14	4.33	4.61	5.37	1.54	product=hypothetical protein
	gene28271	1.03	1.56	1.78	3.29	2.97	3.13	4.77	6.53	4.4	3.36	4.29	3.63	product=hypothetical protein
	gene44733	0.02	0	0.15	1.3	0.98	1.13	2.33	2.53	1.81	1.06	1.06	0.76	product=hypothetical protein
	gene36510	1.16	0.82	1	3.09	3.48	3.29	2.22	2.7	2.63	1.07	2.6	2.59	product=28S ribosomal protein S29-related protein
	gene42862	1.87	2.02	2.32	4.09	3.9	4.81	8.84	8.64	8.7	11.79	12.5	12.85	product=Senescence/spartin-associated
	gene55631	0.05	0	0.06	0.85	0.92	0.63	0.47	0.55	0.71	0.48	0.15	0.71	product=sugar phosphate transporter domain-containing protein
	gene12337	10.97	11.61	11.91	27.42	32.46	32.28	43.85	41.28	40.85	87.03	88.84	84.31	product=hypothetical protein
	gene58022	0.35	0.45	0.36	1.41	1.23	0.99	4.38	4.39	5.47	4	3.22	3.91	product=hypothetical protein
	gene12679	0.49	0.45	0.18	2.08	2.18	1.94	5.26	4.57	5.32	2.11	1.72	1.83	product=NB-ARC domains-containing protein
	gene23383	0.05	0.14	0.35	1.47	2.87	2.07	6.46	5.21	4.89	3.93	4.38	3.97	product=ubiquitin 11
	gene57064	0.35	0.27	0.55	0.89	1.25	1.18	0.72	0.75	0.72	2.12	2.49	1.67	product=Ankyrin repeat-containing protein
	gene39151	2.69	3.48	2.19	4.29	6.57	4.35	6.98	5.59	5.13	8.27	7.54	8.81	product=hypothetical protein
	gene34414	56.31	57.9	54.66	114.67	117.49	112.54	226	240.4	221.07	128.55	115.44	128.75	product=leucine-rich repeat protein
	gene58584	12.46	11.11	11.89	32.31	29.58	29.08	3119.06	3146.19	2896.14	2780.05	2804.23	2723.37	product=hypothetical protein
	gene45443	0.07	0	0.01	4.52	4.56	5.27	1.5	2.01	1.7	2.54	2.61	2.19	product=pto-interacting protein 1
	gene37584	1.57	1.19	1.36	4.39	5.49	5.35	3.45	3.84	2.81	3.74	3.16	4.45	product=rmlC-like cupins superfamily protein
	gene23366	0.02	0.1	0.08	0.71	0.45	0.16	1.28	1.91	1.06	1.9	2.3	2.4	product=na+/H+ exchanger%2C Cation/H+ exchanger%2C Cation/H+ exchanger%2C CPA1 family
	gene19029	6.65	6.52	5.98	12.13	12.35	13.38	16.1	15.18	17.57	20.24	18.41	20.08	product=hypothetical protein
	gene8620	0.34	0.39	0.36	2.18	1.9	1.56	1.22	1.14	0.95	1.42	1.66	1.43	product=FAR1 DNA binding domain%2C Zinc finger%2C SWIM-type%2C MULE transposase domain%2C FHY3/FAR1 family
	gene29224	0.03	0	0	5.39	6.32	5.21	6.69	8.38	7.62	0.81	1.29	1.31	product=Non-heme dioxygenase N-terminal domain-containing protein
	gene44978	3.53	3.32	3.07	14.77	15.66	19.49	9.48	10.65	9.33	8.82	6.37	7.91	product=hypothetical protein
	gene32351	20.89	18.98	22.81	52.48	50.05	49.42	84.28	82.31	73.58	71.45	64.38	70.77	product=Ribosomal protein L35A
	gene8610	4.73	4.43	4.82	11.62	10.28	9.98	9.21	10.03	8.79	12.71	14.15	13.52	product=Aquaporin-like protein
	gene18401	0	0	0	1.12	1.03	0.91	1.67	3.04	1.67	0.6	0.56	0.28	product=ubiquitin-related domain%2C Leucine-rich repeat domain%2C L domain-like protein
	gene14410	0.39	0.3	0.1	2.73	2.38	3.23	4.84	4.48	5.23	1.41	1.43	1.48	product=hypothetical protein
	gene2581	0.65	0.54	1.13	1.22	1.6	1.54	1.69	0.8	2.07	2.56	2.33	1.25	product=protein kinase superfamily protein
	gene24375	0.71	0.87	0.62	2.85	3.23	3.15	8.41	10.1	9.94	9.93	13.97	11.37	product=hypothetical protein
	gene5901	2.02	1.26	2.91	5.37	5.05	5.32	14.36	16.88	18.27	18.71	18.87	17.78	product=miraculin
	gene44772	0.29	0.07	0.11	3.55	2.04	2.34	4.11	4.09	2.82	6.33	6.25	7.5	product=hypothetical protein
	gene8803	0.82	1.05	0.97	2.66	2.8	1.83	6.8	4.14	5.43	5.59	4.91	4.07	product=zinc finger%2C CCHC-type%2C Retrotransposon gag domain protein
	gene11418	0.01	0.1	0.01	0.3	0.17	0.39	2.42	1.78	1.94	2.79	3.65	3.55	product=receptor-like protein kinase
	gene43240	2.36	3.03	2.38	4.43	5.78	7.32	7.78	7.16	8.37	5.13	4.75	4.1	product=Methyltransferase type 11
	gene61231	0.98	0.42	0.73	7.6	11.2	12.26	2.05	2.6	2.9	4.41	2.79	2.68	product=hypothetical protein
	gene23220	0.55	0.77	0.77	1.92	1.67	1.53	3.99	3.95	4.2	3.12	3.82	2.82	product=receptor-like protein kinase-related family protein
	gene52643	4.16	4.26	4.46	9.25	6.96	8.31	144.57	158.78	136.52	176.47	169.78	171	product=CASP-like protein
	gene24011	8.89	9.79	9.03	19.02	21.32	21.29	52.5	46.41	47.45	47.85	45.72	44.94	product=zinc finger%2C CCHC-type
	gene56680	0.26	0.79	0.68	4.33	4.07	3.8	5.74	3.16	5.85	3.69	2.31	2.13	product=thioredoxin reductase NTRC
	gene5024	0.31	0.18	0.23	3.27	2.07	2.73	4.23	3.23	3.26	4.86	4.59	4.64	product=transferase%2C Chloramphenicol acetyltransferase-like domain protein
	gene20691	38.46	45.29	33.87	80.89	93.11	90.77	197.52	196.62	194.59	87.03	81.47	89	product=granulin repeat cysteine protease family protein
	gene56633	0.07	0.14	0	6.82	4.11	5.82	8.48	7.02	11.16	2.41	2.62	1.05	product=aminopeptidase M1
	gene44725	0	0	0.02	0.43	0.69	0.48	2.99	1.23	1.64	1.33	1.42	1.86	product=cytochrome P450
	gene3248	0.09	0	0.09	4.37	3.57	3.71	2.54	2.93	1.96	2.47	2.15	2.26	product=phosphoribosylformylglycinamidine cyclo-ligase
	gene30536	0.13	0.09	0	3.56	2.89	3.19	0.6	0.28	0.69	0.58	1.23	1.02	product=NAD-dependent epimerase/dehydratase
	gene37826	5.84	3.86	2.8	11.3	10.96	9.17	25.01	25.01	28.76	16.26	17.02	16.03	product=Drug/metabolite transporter
	gene9550	3.91	2.51	4.24	17.73	12.53	10.91	6.17	7.6	7.67	8.35	5.99	10.1	product=hypothetical protein
	gene1946	0.87	0.85	1.25	1.8	2.64	2.64	5.12	5.17	4.87	2.9	3.04	3.49	product=epoxide hydrolase
	gene57668	0	0	0	1.15	0.76	1.06	1.34	0.83	1.86	1.09	1.38	1.02	product=Alcohol dehydrogenase%2C C-terminal
	gene54446	0.33	0.48	0.3	1.08	0.85	1.39	1.45	1.2	1.44	2.05	1.21	1.54	product=ankyrin repeat-containing domain%2C PGG domain protein
	gene13582	0	0	0.07	1.27	0.97	0.97	2.57	1.84	1.86	0.56	0.58	0.81	product=zinc finger%2C PHD-type
	gene17612	1.79	1.66	1.07	3.22	2.87	3.2	6.73	5.18	5.31	6.33	5.13	3.81	product=HD/PDEase domain-containing protein
	gene46468	0.45	0.57	0.53	2.09	1.37	1.52	2.27	1.56	1.44	1.94	1.18	1.44	product=Concanavalin A-like lectin/glucanase superfamily
	gene62587	0	0	0.02	0.39	0.34	0.5	0.44	0.67	0.29	0.55	0.87	0.34	product=Armadillo-like helical
	gene10635	0.39	0.35	0.25	1.39	1.23	1.67	1.61	2.21	2.35	2.89	2.61	1.88	product=hypothetical protein
	gene3866	0.36	0.35	0.36	1.94	1.38	1.21	2.81	3.47	3.1	1.73	1.21	2.03	product=hypothetical protein
	gene61631	0.31	0.31	0.32	4.81	3.82	3.57	2.68	3.82	3.31	2.1	1.95	2.08	product=Plant disease resistance response protein
	gene52686	4.61	3.95	5.19	9.53	9.22	7.41	46.49	46.77	46.19	52.52	48.47	46.75	product=hypothetical protein
	gene53051	0.08	0.34	0.4	3.02	1.51	2.47	2.34	4.12	2.76	1.57	1.74	2.44	product=nodulin MtN3 family protein
	gene8883	4.49	3.6	6.81	13.52	11.87	10.88	55.69	56.35	52.41	88.42	87.36	82.81	product=peroxidase N1
	gene5850	1.9	2.26	2.5	4.96	4.83	4.47	23.08	20.21	21.75	14.59	15.29	14.99	product=Aspartic peptidase
	gene47200	0.07	0.6	0.78	4.14	4.34	6.79	5.45	4.8	3.18	8.4	7.9	6.86	product=vegetative storage protein%2C VSP
	gene45878	3.35	3.6	2.97	6.76	6.11	5.9	92.01	100.37	88.5	89.41	82.08	79.75	product=G-protein beta WD-40 repeat-containing protein
	gene30489	0	0	0	2.79	4.2	2.42	3.37	4.74	5.05	1.23	1.18	1.12	product=hypothetical protein
	gene48108	0	0.05	0	2.62	2.85	4.41	3.07	1.28	1.33	1.62	1.48	0.93	product=Glycerophosphoryl diester phosphodiesterase
	gene57471	0	0.08	0.22	0.6	1.03	0.5	1.43	1.09	1.03	0.68	0.09	1.18	product=hypothetical protein
	gene26286	2.64	2.5	3.03	4.89	5.16	3.81	6.49	4.59	4.76	6.88	6.36	5.95	product=LRR receptor-like serine/threonine-protein kinase RKF3
	gene53175	0.75	0.79	0.64	2.84	3.1	2.73	3.61	3.19	3.51	1.74	1.46	1.87	product=TRAF-like protein
	gene41238	1.86	2.01	2.21	5.26	5.11	5.28	2.81	5.87	4.2	7.03	5.85	6.86	product=insulinase (Peptidase family M16) protein
	gene17972	2.99	3.4	3.13	6.01	5.55	6.91	7.31	6.84	8.33	8.36	9.41	8.97	product=hypothetical protein
	gene26244	0.03	0.21	0.05	0.93	0.65	0.86	1.05	0.6	0.65	0.88	1.05	0.45	product=hypothetical protein
	gene30149	0.03	0	0	1.74	1.61	1.51	1.7	1.27	0.98	1.02	0.67	0.54	product=hypothetical protein
	gene52933	0	0	0	0.79	0.6	0.88	11.14	14.08	12.46	6.47	6.59	7.19	product=hypothetical protein
	gene55516	0.65	1.2	0.34	6.05	5.36	4.5	9.93	13.05	11.82	17.9	8.88	7.93	product=protein NIM1-INTERACTING 1
	gene62050	0.49	0.68	0.46	1.04	1.39	0.9	7.48	5.68	5.72	8.19	7.03	7.96	product=TMV resistance protein N
	gene3178	5.24	3.14	5.3	10.09	13.36	10.75	13.73	16.52	13.27	11.4	10.31	10.52	product=START-like domain-containing protein
	gene30767	1.43	1.43	1.16	4.57	4.04	3.25	2.39	2.91	3.22	3.72	3.35	3.82	product=NIN-like protein
	gene28623	1.18	1.06	0.69	2.78	3.57	2.24	6.12	6.28	5.49	5.11	5.38	4.93	product=beta-glucosidase 9 GH1 family
	gene52935	0.12	0.15	0.07	1.08	1.38	1.6	4.26	3.47	4.66	1.91	2.73	3.39	product=hypothetical protein
	gene48422	2.3	3.41	2.09	4.53	4.59	5.72	36.04	33.87	36.67	24.84	25.28	24.83	product=heme-binding-like protein%2C chloroplastic
	gene26245	2.06	1.31	2.34	15.22	16.11	15.18	29.42	31.42	30.59	22.42	23.64	22.67	product=nucleic acid-binding%2C OB-fold%2C Replication protein A%2C OB domain protein
	gene8534	0.22	0.13	0.15	0.56	0.92	0.63	3.95	3.36	3.33	3.32	3.12	3.85	product=leucine-rich repeat protein kinase family protein
	gene39823	0	0.23	0	3.51	2.41	1.18	4.67	2.37	4.36	1.7	0.9	1.3	product=hypothetical protein
	gene55159	1.06	0.91	1.54	3.88	2.73	2.2	45.36	46.78	45.38	78.21	84.61	83.02	product=Phosphate-induced protein 1
	gene14511	0	0	0	1.84	3.53	2.74	0.21	0.69	0.22	1.2	0.94	0.96	product=ethylene-responsive transcription factor 8
	gene49343	5.75	4.71	5.69	14.81	13.79	13.53	228.5	258.07	227.71	181.05	185.43	182.79	product=dehydrin
	gene9629	0	0	0.03	0.5	0.57	0.45	0.95	1.4	1.35	0.88	0.45	0.23	product=hypothetical protein
	gene18622	0	0	0	0.44	0.68	0.36	0.8	0.44	1.03	1.18	0.37	1.11	product=receptor like protein 34
	gene27402	0.29	0.26	0.34	3.3	2.33	2.61	1.6	1.78	2.38	2.68	1.65	1.66	product=serine carboxypeptidase-like 18
	gene48260	0.54	0.56	0.27	1.53	1.79	1.95	2.55	2.09	2.79	5.31	4.59	6.22	product=Ankyrin repeat-containing protein
	gene34061	0.26	0.91	0.61	3.45	4.08	2.63	3.74	7.35	4.25	15.61	15.62	16.36	product=dehydrin
	gene38594	16.82	16.35	16.15	48.18	43.69	43.82	50.68	47.24	48.54	36.61	36.59	34.37	product=Ribosomal protein L11
	gene21843	1.4	1.3	0.94	2.76	2.66	2.78	2.1	4.14	2.42	4.56	2.34	3.56	product=hypothetical protein
	gene49540	0	0	0	1.97	1.3	1.67	0.54	0.73	1.14	1.01	1.84	1.04	product=pfkB-like carbohydrate kinase family protein
	gene8233	0.03	0.1	0	1.62	1.76	1.26	1.3	0.92	1.18	2.11	1.22	0.69	product=S-locus glycoprotein domain%2C Bulb-type lectin domain%2C PAN/Apple domain protein
	gene18597	0	0	0.06	1.5	0.4	0.96	5.16	3.81	5.26	2.77	2.44	3.65	product=urophorphyrin methylase 1
	gene44258	1.85	1.76	1.71	2.97	3.2	3.7	4.51	5.51	4.82	4.44	4.5	4.58	product=tubulin beta-2 chain
	gene62133	0.4	0.54	0.48	1.81	1.33	0.92	4.1	2.31	3.61	3.52	3.29	4.62	product=protein kinase superfamily protein
	gene28440	1.02	0.86	0.82	2.33	2.17	2.27	5.32	5.47	4.84	2.03	3.44	2.4	product=ABC transporter%2C G1%2C P-loop containing nucleoside triphosphate hydrolase
	gene4323	0	0.05	0.18	0.39	0.2	0.3	2.47	2.83	2.69	2.36	1.85	1.91	product=cysteine-rich RLK (RECEPTOR-like protein kinase) 10
	gene53756	1.7	1.17	1.31	7.14	6.29	8.1	4.92	4.78	3.89	2.48	4.06	3.43	product=Transcription initiation factor IIE subunit beta
	gene28989	0.18	0.03	0.11	0.54	0.74	0.78	4.74	5.68	3.87	6.42	5.01	6.69	product=eukaryotic aspartyl protease family protein
	gene19929	1.56	1.14	1.06	3.9	3.44	4.79	3.19	4.22	3.09	4.03	4.54	4.84	product=hypothetical protein
	gene25577	1.12	1.49	1.52	3.16	3.19	2.8	2.49	2.2	2.65	3.47	3.68	3.03	product=BRCT domain-containing protein
	gene9127	0.23	0.29	0.19	0.59	0.58	0.62	3.67	3.64	4.24	5.08	5.32	4.92	product=anthocyanidin 3-O-glucoside-6''-O-malonyltransferase
	gene30049	0	0.22	0	24.85	27.2	19.67	32.64	33.86	38.28	10.2	8.68	11.44	product=Defensin SD2
	gene10230	2.12	2.38	2.15	6.64	5.27	5.98	74.89	67.56	71.59	79.72	82.33	79.49	product=PAR1-like protein
	gene55965	0.07	0.02	0.06	2.24	2.61	2.49	1.58	2.06	1.32	1.06	0.66	1.02	product=stomatal cytokinesis defective / SCD1 protein (SCD1)
	gene5339	2.72	3.68	5.2	7.72	8.14	10.36	32.75	33.54	24.82	27.04	24.92	26.31	product=IQ motif%2C EF-hand binding site
	gene41327	2.13	0.72	1.19	3.55	3.19	4.06	5.2	5.9	5.99	3.51	2.79	2.84	product=cytochrome P450 protein
	gene11435	0.98	1.2	0.94	2.28	2.65	1.57	2.48	4.36	1.96	3.12	2.06	3.11	product=K Homology domain-containing protein
	gene19293	0.9	0.95	1.24	5.21	5.15	4.97	7.31	7.15	8.32	13.5	13.03	13.43	product=leucine-rich repeat protein kinase family protein
	gene4311	2.85	2.63	2.8	6.31	6.42	7.65	19.47	19.4	22.99	14.06	17.61	16.4	product=hypothetical protein
	gene26631	1.62	2.15	2.37	3.39	3.9	3.64	6.68	5.64	4.99	6.34	6.26	5.79	product=hypothetical protein
	gene1368	0.03	0.15	0.24	0.35	0.59	0.55	6.75	6.27	6.01	7.72	8.31	7.9	product=potassium channel%2C voltage-dependent%2C EAG/ELK/ERG
	gene31397	0	0	0	3.39	5.7	4.12	6.95	6.26	4.96	2.35	2.23	2.11	product=Thioredoxin
	gene49344	5.42	5.77	5.9	11.6	13.11	11.75	26.73	31.82	31.21	24.39	23.54	24.57	product=dehydrin
	gene519	64.88	65.31	71.82	148.03	144.37	130.88	455.26	484.34	446.23	501.28	515.16	498.22	product=hypothetical protein
	gene17235	1.4	1.34	0.98	4.59	4.75	3.64	3.43	4.52	4.57	5.8	7.01	6.07	product=polyketide cyclase/dehydrase%2C START-like domain protein
	gene34249	2.12	2.93	1.99	3.81	5.18	7.05	6.83	11.77	10.38	8.3	10.65	7.65	product=hypothetical protein
	gene60489	0.54	0.96	1.13	2.89	2.64	2.5	4.99	4.52	4.22	2.33	1.83	2.42	product=cytochrome P450
	gene44599	0	0	0	0.45	0.38	0.31	1.11	1.6	1.46	0.74	0.33	0.38	product=Nucleic acid-binding%2C OB-fold
	gene7244	0.16	0.15	0.13	0.52	0.4	0.22	0.76	0.4	0.71	0.98	1	1.08	product=AAA+ ATPase domain-containing protein
	gene59559	10.5	9.01	8.25	37.84	36.07	38.56	34.43	43.78	36.24	33.76	34.72	34.47	product=40S ribosomal protein S13
	gene10153	1.01	1.08	1.26	3.54	2.99	2.65	3.78	4.48	4.05	3.11	4.38	3.47	product=S-locus glycoprotein domain-containing protein
	gene30565	4.33	4.55	3.8	15.17	16.29	16.56	105.31	99.32	100.7	141.14	135.6	119.84	product=hypothetical protein
	gene54584	1.72	0.82	0.78	2.44	2.21	3	5.29	5.67	3.21	6.69	5.66	4.8	product=hypothetical protein
	gene14207	2.43	2.33	2.13	4.43	5.55	4.86	6.98	8.55	7.62	5.95	5.92	6.34	product=acetolactate synthase
	gene40387	0.15	0.23	0.2	0.47	0.44	0.9	27.44	28.53	24.14	22.44	22.13	24.62	product=DNA-binding WRKY
	gene4406	2.25	1.85	1.77	4.6	4.29	3.78	6.42	5.15	5.71	9.25	9.52	10.72	product=serine/threonine-protein kinase%2C active site protein
	gene34674	0.03	0.03	0	1.55	1.54	1.15	0.27	0.31	0.36	0.36	0.55	0.84	product=Isopenicillin N synthase
	gene28273	0.15	0.28	0.64	1.95	2.73	1.25	27.66	33.34	29.64	33.64	31.57	38.5	product=dynein regulator LIS1
	gene7272	0.48	0.77	0.56	1.96	1.97	1.79	4.55	3.86	4.37	5.37	6.69	5.71	product=transducin/WD40 repeat-like superfamily protein
	gene60905	0.8	0.3	1.46	3.75	4.26	4.9	15.78	18.28	13.52	4.46	6.43	3.5	product=proteasome component (PCI) domain-containing protein
Down-regulation	gene13348	4.07	7.26	5.1	1.96	2.82	2.82	1.58	0.59	1.23	0.74	1.05	1.3	product=Oleosin
	gene16852	0.66	0.89	0.85	0.25	0.15	0.2	0	0	0	0.04	0	0.17	product=glutathione S-transferase T3
	gene32289	3.03	3.8	3.29	2.51	2.22	1.27	0.03	0.07	0.04	0	0.12	0.13	product=S-adenosyl-L-methionine-dependent methyltransferases superfamily protein
	gene34226	19.33	17.08	19.14	10.63	8.76	9.84	5.84	8.77	6.95	7.34	5.73	4.64	product=Chaperonin-like RbcX
	gene6557	2.05	1.59	1.97	0	0	0	0	0	0	0	0	0	product=eukaryotic translation initiation factor
	gene40269	5.71	4.79	4.29	4.07	2.75	3.53	0.25	0.25	0.16	0.18	0.18	0.18	product=Auxin responsive SAUR protein
	gene12207	0	0	0	0	0	0	0	0	0	0	0	0	product=hypothetical protein
	gene46474	4.92	5.25	5.71	2.45	2.65	2.36	1.05	2.2	2.47	1.73	1.96	1.06	product=transcription factor DIVARICATA
	gene31526	1.95	2.62	2.69	1.26	1.02	1.56	0.91	0.53	0.47	0.26	0.65	0.41	product=crocetin glucosyltransferase protein
	gene18427	4.18	4.35	3.97	0	0	0	0	0	0	0	0	0	product=cucumisin
	gene11331	1.58	1.6	0.86	0.73	0.74	0.92	0.19	0.07	0.57	0.21	0.59	0.71	product=Helicase%2C C-terminal
	gene46609	1.09	2.26	1.52	0.76	0.75	0.92	0.44	0.38	0.31	0.23	0	0	product=hypothetical protein
	gene8554	37.71	36.45	36.2	8.55	9.3	8.56	11.22	10.55	10.68	4.93	3.47	3.91	product=purple acid phosphatase
	gene19127	0.33	0.18	0.05	0	0	0	0	0	0	0	0	0	product=cupredoxin
	gene61016	8.84	5.63	10.64	3.75	4.36	3.52	3.84	3.33	1.91	4.24	5.76	2.98	product=hypothetical protein
	gene40400	26.11	35.41	26.45	7.65	8.99	5.77	12.9	7.33	7.23	1.36	2.52	1.79	product=histone H4
	gene10641	972.59	916.97	1000.98	477.45	473.96	473.15	223.5	213.7	207.46	212.49	225.08	214.5	product=Electron transport accessory protein-like domain-containing protein
	gene18426	2.59	2.78	3.69	0.08	0	0	0	0	0	0	0	0	product=1%2C2-dihydroxy-3-keto-5-methylthiopentene dioxygenase 1
	gene25452	16.35	22.16	15.97	11.36	7.19	5.45	2.59	2.82	3.74	7.57	7.05	5.12	product=hypothetical protein
	gene48415	0.24	0.71	0.23	0	0	0	0.02	0.03	0	0	0	0	product=E-beta-caryophyllene synthase
	gene25651	2.35	3.12	1.29	0.77	0.41	1.32	0.58	0.46	0.4	0.18	0.2	0.47	product=serinc-domain containing serine and sphingolipid biosynthesis protein
	gene61818	14.71	10.25	13.52	5.08	5.13	5.84	2.91	2.06	2.02	1.8	1.72	0.7	product=hypothetical protein
	gene10129	0.37	0.32	0.23	0.07	0.07	0.08	0.31	0.04	0.08	0.06	0.07	0.1	product=protein MOR1
	gene374	2.14	1.13	1.56	0	0	0	0	0	0	0	0	0	product=Calcium-binding EF-hand
	gene8002	2.47	3.74	2.13	1.13	0.61	0.34	0.23	1.38	0.96	0.27	0.82	0.77	product=cellulose synthase%2C nucleotide-diphospho-sugar transferase
	gene33490	0	0	0	0	0	0	0	0	0	0	0	0	product=acetyl-CoA synthetase
	gene3980	8.03	8.33	8.45	2.39	2.4	3.54	4.09	4.76	4.2	1.58	1.31	2	product=AAA+ ATPase domain-containing protein
	gene27507	3.69	4.08	4.43	1.34	1.38	0.9	1.9	1.57	1.93	1.06	1.15	0.77	product=hypothetical protein
	gene14788	5.91	6.55	6.07	1.79	1.81	2.22	3.55	2.6	2.5	1.95	2.02	1.29	product=Polygalacturonase
	gene45985	3.16	5.41	5.82	2.84	2.43	1.61	1.73	1.34	1.67	2.35	1.38	1.55	product=hypothetical protein
	gene37658	3.18	3.13	3.94	2.17	1.7	1.46	0.34	1.47	0.99	0.52	1.31	1.3	product=hypothetical protein
	gene52743	18.49	17.3	16.29	5.57	5.58	5.13	5.77	7.45	6.95	3.77	3.73	3.16	product=auxin efflux carrier
	gene52499	52.08	61.04	57.63	20.92	15.18	18.76	11.06	15.36	9.46	14.64	13.94	12.31	product=hypothetical protein
	gene54336	3.66	4.21	5.11	1.74	1.72	2.11	1.68	1.17	2.21	1.18	0.64	1.47	product=hypothetical protein
	gene137	1.48	1.75	1.5	0.24	0.08	0.04	1.08	0.73	0.27	0.14	0.14	0	product=DENN domain%2C uDENN domain protein
	gene36748	1.05	0.97	1.4	0	0	0	0.24	0.3	0.3	0.39	0.43	0.3	product=nucleic acid-binding%2C OB-fold protein
	gene16742	7.71	7.12	7.07	2.63	1.74	2.58	1.11	0.61	1.06	0.28	0.25	0.81	product=hypothetical protein
	gene43530	1.81	2.08	0.92	0.77	0.77	0.55	0.96	0.83	0.61	0.31	0.25	0.36	product=inactive protein kinase
	gene4740	2.83	2.78	3.36	1.37	1.06	1.28	0.49	0.52	0.52	0.91	0.63	0.33	product=F-box domain%2C Galactose oxidase%2C beta-propeller
	gene549	7.55	6.12	5.87	2.55	2.98	2.97	1.13	1.8	1.77	1.79	1.29	1.22	product=hypothetical protein
	gene49233	18.39	13.48	21.23	0	0.19	0	14.19	11.54	5.53	0.42	0.21	0	product=aluminum-induced protein
	gene49601	1.75	1.75	2.25	0.95	0.9	1.1	0.07	0.2	0.08	0.02	0.02	0.02	product=endonuclease/exonuclease/phosphatase
	gene54860	0.57	0.73	0.78	0.22	0.07	0.27	0.11	0	0.12	0	0	0.03	product=General substrate transporter
	gene34670	2.26	2.25	2.09	0.7	0.72	0.75	0.61	0.85	0.84	1.25	0.35	0.48	product=amino acid transporter%2C transmembrane domain-containing protein
	gene23126	11.96	14.33	15.77	5.03	6.95	5.8	1.46	0.74	0.78	3.09	3.15	0.84	product=Histone H4
	gene10038	3.19	2.8	3.28	1.1	2.12	1.43	0.06	0.51	0.71	0.69	0.15	0.56	product=hypothetical protein
	gene2111	1.31	1.09	0.85	0.39	0.73	0.59	0.92	0.63	0.4	0.23	0.29	0.25	product=EEIG1/EHBP1 N-terminal domain-containing protein
	gene10380	3.69	3.36	1.8	1.03	0.91	1.3	0.21	0.12	0.32	0.18	0.43	0.22	product=UDP-glucuronosyl/UDP-glucosyltransferase
	gene9447	9.82	12.69	10.19	3.95	4.51	3.52	0.25	0.22	0.44	0.2	0.13	0.46	product=berberine/berberine-like%2C FAD-binding%2C type 2
	gene32304	20.88	20.67	15.84	10.36	11.46	8.29	1.07	1	1.05	1.31	1.62	1.32	product=borneol dehydrogenase
	gene34045	0.23	0.09	0.14	0	0	0	0	0	0	0	0	0	product=serine/threonine/dual specificity protein kinase%2C catalytic domain-containing protein
	gene30272	16.96	15.42	15.13	8.63	8.37	8.12	0.78	1.65	1.26	1.22	0.88	0.81	product=hypothetical protein
	gene47958	14.98	16.26	16.29	7.33	6.43	7.24	0.84	1.62	0.47	1.14	2.16	1.46	product=Zinc finger%2C Dof-type
	gene54296	10.16	7.83	11.47	0	0.17	0.11	2.01	0.44	2.06	3.9	2.34	2.52	product=ribosomal protein L9
	gene55450	21.72	21.2	22.58	9.36	10.11	11.37	6.43	6.7	8.04	9.79	10.32	9.86	product=class I glutamine amidotransferase-like superfamily protein
	gene62910	54.11	55.59	58.35	19.87	21.04	18.55	7.4	7.04	8.15	14.92	14.77	15.37	product=chlorophyll A-B binding protein
	gene985	2.39	2.98	2.43	0.06	0	0.06	1.3	1.72	0.82	0.61	0.21	0.07	product=tyrosine-protein kinase%2C non-receptor Jak/Tyk2
	gene34472	31.72	31.97	33.46	16.3	14.53	14.37	0.75	1.21	1.33	1.23	1.02	0.87	product=hypothetical protein
	gene33198	3.75	3.37	2.76	0.96	0.87	0.7	1.36	0.8	1.45	0.61	0.52	0.86	product=2-oxoglutarate (2OG) and Fe(II)-dependent oxygenase superfamily protein
	gene13726	2660.69	2573.86	2744.63	1265.09	1265.01	1244.82	122.29	128.75	131.74	160.4	164.62	162.68	product=Chlorophyll A-B binding protein
	gene18236	7.69	7.2	7.77	2.56	3.36	3.96	0.6	0.72	0.87	0.58	1.71	1.26	product=ACT domain-containing protein
	gene17148	3.02	4.71	2.44	1.45	1.63	0.13	0	0.51	0	0	1.22	0.15	product=transcription factor%2C TCP
	gene55866	3.02	3.96	2.92	1.54	1.26	1.21	1.69	0.87	1.19	0.04	0.02	0.02	product=putative domain%2C di-copper centre%2C Polyphenol oxidase
	gene56831	14.69	16.91	16	7.37	6.88	7.44	6.86	4.79	4.77	4.94	4.9	4.89	product=transcription factor PIF1
	gene25524	1755.99	1826.22	1938.18	733.42	670.29	615.31	350.24	364.02	330.9	110.94	124.3	120.89	product=hypothetical protein
	gene41894	3.45	2.83	3.89	1.2	1.78	2.06	0.19	0.57	0.2	0.27	0.24	0.45	product=Leucine-rich repeat-containing protein
	gene49165	79.3	73.01	82.57	39.33	33.36	32.1	8.48	8.45	6.5	17.83	15.53	19.55	product=chloroplast chlorophyll a/b binding protein
	gene52720	0.36	0.53	0.56	0	0	0	0	0	0	0	0	0	product=SNF2-related protein
	gene44571	1.6	1.04	1.86	0.9	0.65	0.78	0.37	0.26	0.27	0.61	0.39	0.34	product=cinnamoyl-CoA reductase 1
	gene30690	1.34	1.28	1.54	0.25	0.33	0.31	0.54	0.32	0.54	0.2	0.69	0.35	product=remorin
	gene42983	0.9	0.81	0.53	0.03	0.06	0.09	0	0.13	0.06	0.12	0.19	0.05	product=ankyrin repeat-containing domain%2C PGG domain protein
	gene18988	98.81	87.75	98.4	2.14	1.44	2.05	14.64	16.9	17.56	7.81	5.5	5.21	product=Ribosomal protein L31
	gene50414	35	32.87	39.28	14.62	9.72	13.18	9.03	7.3	9.81	3.47	2.42	5.49	product=GAST1-like protein
	gene38276	2.05	2.97	3.66	1.12	0.91	1.43	0.04	0.04	0.23	0.52	0.13	0.13	product=GDSL esterase/lipase
	gene18011	98.41	95.26	102.17	0	0	0	33.76	30.27	33.83	19.45	18.99	21.4	product=chlorophyll a-b binding protein
	gene32701	1.87	1.85	2.05	0.71	0.83	0.56	0	0	0	0	0	0	product=hypothetical protein
	gene15443	68.5	63.05	71.19	32.3	26.77	29.79	10.9	11.97	8.55	8.2	7.69	9.17	product=hypothetical protein
	gene17062	2.04	1.7	2.39	1.05	0.4	0.98	0.37	0.64	0.67	0.74	0.51	0.31	product=beta-galactosidase
	gene54559	0.24	0.56	0.61	0	0	0	0	0	0	0	0.04	0	product=reverse transcriptase
	gene29862	6.95	5.54	6.32	2.92	3.07	3.4	1.65	1.09	2.27	2.62	2.24	2.7	product=constans-like protein
	gene51966	7.54	6.92	7.07	2.86	3.23	2.66	2.04	2.41	3.13	1.37	1.85	1.93	product=hypothetical protein
	gene54907	41.53	36.86	39.3	19.35	20.93	17.18	22.82	20.04	19.26	12.09	15.67	12.22	product=calcium-binding EF-hand family protein
	gene22715	8.49	9.06	11.2	3.81	4.74	4.63	2.61	1.89	1.87	1.37	1.3	1.57	product=CRAL-TRIO domain-containing protein
	gene49001	8.28	9.23	8.93	4.23	4.1	4.89	1.12	0.88	0.63	0.38	0.55	0.6	product=chaperone protein dnaK2
	gene22183	0.64	0.64	0.83	0	0	0	0	0	0	0	0	0	product=lectin-receptor kinase
	gene44083	154.54	151.5	166.02	76.42	75.52	80.95	66.19	68.96	59.74	44.89	46.43	45.72	product=glutamine synthetase
	gene15974	34.12	32.36	31.25	0.19	0.38	0.24	7.36	9.65	8.67	16.76	14.85	17.29	product=hypothetical protein
	gene56097	0.53	0.35	0.65	0.06	0.38	0.26	0.16	0.11	0.03	0.02	0.02	0	product=hypothetical protein
