# Supplementary material for: Transcriptome analyses revealed the ultraviolet B irradiation and phytohormone gibberellins coordinately promoted the accumulation of artemisinin in Artemisia annua L
Source: Chin Med. 2020 Jul 1;15:67. doi: 10.1186/s13020-020-00344-8 (PMC7329506; doi:10.1186/s13020-020-00344-8)
Supplement: Supplementary file 5 — Additional file 5: Table S3. Distribution of transcription factor (TF) families in the co-expression results. 179 TFs and 161 TFs were co-expressed with ADS and CYP71AV1 (|r| > 0.95), respectively. [file 13020_2020_344_MOESM5_ESM.xlsx]

## Sheet: ADS
Table S3. Distribution of transcription factor (TF) families in the co-expression results. 179 TFs and 161 TFs were co-expressed with ADS (gene35372) and CYP71AV1 (gene56138) (|r| > 0.95), respectively.
Gene ID	co-expression TFs gene	TF family	Product	Relevance
gene35372	gene10077	WRKY	product=WRKY42	0.951252
gene35372	gene1094	WRKY	product=elicitor-induced DNA-binding protein	0.972475
gene35372	gene1526	WRKY	product=WRKY DNA-binding protein 54	0.974421
gene35372	gene19015	WRKY	product=WRKY14	0.97846
gene35372	gene21810	WRKY	product=WRKY33	0.964773
gene35372	gene24260	WRKY	product=WRKY1	0.971847
gene35372	gene24520	WRKY	product=WRKY-like transcription factor	0.963995
gene35372	gene36014	WRKY	product=WRKY9	0.968123
gene35372	gene50676	WRKY	product=DNA-binding WRKY	0.957027
gene35372	gene5610	WRKY	product=DNA-binding WRKY	0.954776
gene35372	gene57163	WRKY	product=WRKY domain-containing protein	0.96978
gene35372	gene61989	WRKY	product=protein WRKY1	-0.960209
gene35372	gene62789	WRKY	product=DNA-binding WRKY	0.961051
gene35372	gene7972	WRKY	product=WRKY DNA-binding protein 33	0.969605
gene35372	gene39715	WRKY	product=WRKY51	0.98114
gene35372	gene13374	TUB	product=F-box domain%2C cyclin-like protein	0.951082
gene35372	gene965	TUB	product=Thioredoxin-like fold	-0.950463
gene35372	gene27219	Tify	product=ZIM-domain protein 3	0.956531
gene35372	gene39613	S1Fa-like	product=protein kinase superfamily protein	-0.968179
gene35372	gene20167	RWP-RK	product=NIN-like protein	0.963577
gene35372	gene20763	RWP-RK	product=NIN-like protein	0.965117
gene35372	gene22203	RWP-RK	product=NIN-like protein	0.955698
gene35372	gene24913	RWP-RK	product=NIN like protein 7	-0.962217
gene35372	gene28324	RWP-RK	product=Phox/Bem1p	-0.96601
gene35372	gene28765	RWP-RK	product=NIN-like protein	0.982939
gene35372	gene29207	RWP-RK	product=NIN-like protein	0.954161
gene35372	gene30053	RWP-RK	product=NIN-like protein	0.95667
gene35372	gene38243	RWP-RK	product=NIN-like protein	0.980889
gene35372	gene51636	RWP-RK	product=PB1 domain%2C RWP-RK domain%2C Homeodomain-like protein	-0.9593
gene35372	gene61008	RWP-RK	product=NIN-like protein	0.966184
gene35372	gene22251	PLATZ	product=hypothetical protein	0.952726
gene35372	gene42268	PLATZ	product=hypothetical protein	0.967248
gene35372	gene11267	NAC	product=NAC domain-containing protein 67	0.967454
gene35372	gene12014	NAC	product=hypothetical protein	0.972423
gene35372	gene14137	NAC	product=NAC domain containing protein 36	0.956084
gene35372	gene15726	NAC	product=No apical meristem (NAM) protein	0.979533
gene35372	gene16987	NAC	product=NAC domain-containing protein	0.972428
gene35372	gene21715	NAC	product=NAC domain containing protein 53	0.979231
gene35372	gene22222	NAC	product=NAC transcription factor-like 9	0.965639
gene35372	gene22294	NAC	product=hypothetical protein	0.978402
gene35372	gene28002	NAC	product=Elongation factor G%2C III-V domain-containing protein	0.961778
gene35372	gene28367	NAC	product=NAC domain-containing protein	0.980412
gene35372	gene33221	NAC	product=NAC domain-containing protein	0.973376
gene35372	gene33889	NAC	product=TCV-interacting protein	0.967113
gene35372	gene45360	NAC	product=NAC domain-containing protein	-0.95329
gene35372	gene47273	NAC	product=NAC domain-containing protein 67	0.970498
gene35372	gene48117	NAC	product=No apical meristem (NAM) protein	0.955887
gene35372	gene50133	NAC	product=No apical meristem (NAM) protein	0.961651
gene35372	gene50532	NAC	product=No apical meristem (NAM) protein	0.960913
gene35372	gene5316	NAC	product=No apical meristem (NAM) protein	0.984553
gene35372	gene60540	NAC	product=hypothetical protein	0.966488
gene35372	gene61506	NAC	product=No apical meristem (NAM) protein	0.951366
gene35372	gene6445	NAC	product=Elongation factor G%2C III-V domain-containing protein	0.959895
gene35372	gene8014	NAC	product=NAC domain-containing protein	0.952949
gene35372	gene9363	NAC	product=hypothetical protein	0.961567
gene35372	gene9551	NAC	product=NAC domain-containing protein 83	-0.989116
gene35372	gene1229	MYB	product=GBF's pro-rich region-interacting factor 1	-0.970432
gene35372	gene13400	MYB	product=myb domain%2C Homeodomain-like protein	-0.96428
gene35372	gene19474	MYB	product=MYB6	0.968729
gene35372	gene20855	MYB	product=hypothetical protein	-0.97711
gene35372	gene26532	MYB	product=MIXTA1 transcription factor	0.977375
gene35372	gene28727	MYB	product=homeodomain-like protein	0.969373
gene35372	gene31285	MYB	product=homeodomain-like protein	0.950702
gene35372	gene34494	MYB	product=MYB transcription factor MYB70	0.962833
gene35372	gene34496	MYB	product=transcription factor MYB44-like protein	0.975954
gene35372	gene35025	MYB	product=Homeodomain-like protein	0.968088
gene35372	gene35346	MYB	product=MIXTA1 transcription factor	0.973595
gene35372	gene3659	MYB	product=homeodomain-like superfamily protein	-0.95751
gene35372	gene37432	MYB	product=homeodomain-like protein	0.951885
gene35372	gene42251	MYB	product=homeodomain-like protein	0.975609
gene35372	gene46211	MYB	product=homeodomain-like protein	0.976902
gene35372	gene4639	MYB	product=Homeodomain-like protein	-0.964746
gene35372	gene47576	MYB	product=trihelix protein	-0.962824
gene35372	gene53132	MYB	product=transcription factor MYB44-like protein	0.968794
gene35372	gene53609	MYB	product=homeodomain-like protein	0.964116
gene35372	gene54071	MYB	product=TSL-kinase interacting protein 1	0.967833
gene35372	gene46230	mTERF	product=hypothetical protein	-0.971698
gene35372	gene57107	mTERF	product=mitochodrial transcription termination factor	-0.964819
gene35372	gene7553	mTERF	product=Mitochodrial transcription termination factor-related protein	-0.959041
gene35372	gene23123	MADS	product=MADS-box transcription factor CDM41	-0.950533
gene35372	gene52275	MADS	product=short vegetative phase family protein	-0.979925
gene35372	gene25805	LIM	product=DA1	0.976588
gene35372	gene26259	LIM	product=zinc finger%2C LIM-type	0.974126
gene35372	gene34587	LIM	product=DA1	0.980337
gene35372	gene1590	HSF	product=hypothetical protein	0.9618
gene35372	gene29602	HSF	product=Heat shock factor (HSF)-type%2C DNA-binding	0.976592
gene35372	gene31456	HSF	product=Heat shock factor (HSF)-type%2C DNA-binding	0.95153
gene35372	gene36025	HSF	product=heat shock transcription factor A4A	0.977973
gene35372	gene41217	HSF	product=Heat shock factor (HSF)-type%2C DNA-binding	0.963995
gene35372	gene49085	HSF	product=Heat shock factor (HSF)-type%2C DNA-binding	0.977402
gene35372	gene52722	HSF	product=hypothetical protein	0.9525
gene35372	gene59821	HSF	product=Heat shock factor (HSF)-type%2C DNA-binding	0.958606
gene35372	gene43809	HB	product=KNOTTED-like homeobox protein	0.959388
gene35372	gene12416	GRAS	product=GRAS protein	0.951863
gene35372	gene12507	GRAS	product=Transcription factor GRAS	0.963299
gene35372	gene1366	GRAS	product=GRAS family transcription factor	0.958357
gene35372	gene23620	GRAS	product=GRAS protein	0.967707
gene35372	gene30858	GRAS	product=GRAS protein	0.974793
gene35372	gene30861	GRAS	product=Transcription factor GRAS	0.979096
gene35372	gene30969	GRAS	product=GRAS protein	0.958448
gene35372	gene43118	GRAS	product=GRAS protein	-0.965038
gene35372	gene46065	GRAS	product=Transcription factor GRAS	0.956544
gene35372	gene47962	GRAS	product=GRAS protein	0.974421
gene35372	gene47718	FHA	product=zeaxanthin epoxidase	-0.95671
gene35372	gene12086	FAR1	product=protein FAR1-RELATED SEQUENCE 5	0.984611
gene35372	gene18928	FAR1	product=ypt/Rab-GAP domain of gyp1p superfamily protein	-0.952493
gene35372	gene31370	FAR1	product=FAR1 DNA binding domain-containing protein	-0.963199
gene35372	gene58316	CSD	product=zinc finger%2C CCHC-type	-0.971414
gene35372	gene9048	CSD	product=cold-shock protein%2C DNA-binding%2C Nucleic acid-binding%2C OB-fold protein	-0.958397
gene35372	gene18690	CAMTA	product=Ankyrin repeat-containing protein	0.971142
gene35372	gene34492	CAMTA	product=ethylene induced calmodulin binding protein	0.953901
gene35372	gene38268	CAMTA	product=ethylene induced calmodulin binding protein
gene35372	gene51507	CAMTA	product=Ankyrin repeat-containing protein
gene35372	gene1362	C3H	product=zinc finger%2C CCCH-type	-0.960005
gene35372	gene20831	C3H	product=zinc finger CCCH domain-containing protein 4	0.97891
gene35372	gene23598	C3H	product=floral homeotic protein (HUA1)	0.955886
gene35372	gene25288	C3H	product=zinc finger%2C CCCH-type%2C Ankyrin repeat-containing domain protein	0.952037
gene35372	gene35186	C3H	product=Nucleotide-binding%2C alpha-beta plait	-0.980619
gene35372	gene39440	C3H	product=hypothetical protein	-0.967827
gene35372	gene9667	C3H	product=zinc finger CCCH domain-containing protein	-0.956834
gene35372	gene11568	C2H2	product=C2H2 and C2HC zinc fingers superfamily protein	0.979755
gene35372	gene14241	C2H2	product=Zinc finger%2C C2H2	0.970766
gene35372	gene23741	C2H2	product=zinc finger C2H2-type/integrase DNA-binding domain-containing protein	-0.950629
gene35372	gene45603	C2H2	product=Zinc finger%2C C2H2	-0.960699
gene35372	gene57231	C2H2	product=Zinc finger%2C C2H2	0.960387
gene35372	gene57737	C2H2	product=C2H2-like zinc finger protein	-0.957994
gene35372	gene58520	C2H2	product=zinc finger (C2H2 type%2C AN1-like) family protein	0.957119
gene35372	gene6011	C2H2	product=zinc finger protein 6	0.951796
gene35372	gene8785	C2H2	product=Cys2/His2-type zinc finger protein	0.979117
gene35372	gene15910	C2C2-GATA	product=hypothetical protein	-0.961817
gene35372	gene40140	C2C2-GATA	product=zinc finger%2C NHR/GATA-type	-0.970816
gene35372	gene42110	C2C2-GATA	product=zinc finger%2C NHR/GATA-type	-0.968859
gene35372	gene14941	C2C2-Dof	product=DOF transcription factor 10	-0.956464
gene35372	gene33086	C2C2-Dof	product=DOF transcription factor 2	-0.960305
gene35372	gene53604	C2C2-Dof	product=DOF transcription factor 2	-0.961211
gene35372	gene13101	C2C2-CO-like	product=CCT domain-containing protein	-0.964185
gene35372	gene17122	C2C2-CO-like	product=zinc finger protein CONSTANS-LIKE 4	-0.968577
gene35372	gene30807	C2C2-CO-like	product=CONSTANS-like 5	-0.96127
gene35372	gene35144	C2C2-CO-like	product=CONSTANTS-like protein	-0.964097
gene35372	gene18732	bZIP	product=basic-leucine zipper (bZIP) transcription factor family protein	0.951096
gene35372	gene10637	bHLH	product=phytochrome interacting factor 1	-0.979877
gene35372	gene1759	bHLH	product=hypothetical protein	0.964628
gene35372	gene17789	bHLH	product=achaete-scute transcription factor-related protein	0.972739
gene35372	gene21957	bHLH	product=myc-type%2C basic helix-loop-helix (bHLH) domain-containing protein	0.966399
gene35372	gene2208	bHLH	product=myc-type%2C basic helix-loop-helix (bHLH) domain-containing protein	-0.963446
gene35372	gene33292	bHLH	product=basic helix-loop-helix (bHLH) DNA-binding superfamily protein	-0.9525
gene35372	gene33599	bHLH	product=Myc-type%2C basic helix-loop-helix (bHLH) domain-containing protein	-0.950422
gene35372	gene35657	bHLH	product=myc-type%2C basic helix-loop-helix (bHLH) domain-containing protein	0.950943
gene35372	gene37656	bHLH	product=hypothetical protein	-0.96318
gene35372	gene39307	bHLH	product=basic helix-loop-helix (bHLH) DNA-binding family protein	0.978122
gene35372	gene40952	bHLH	product=basic helix-loop-helix (bHLH) DNA-binding family protein	0.973959
gene35372	gene41785	bHLH	product=myc-type%2C basic helix-loop-helix (bHLH) domain-containing protein	-0.973771
gene35372	gene46706	bHLH	product=transcription factor MYC2	-0.990283
gene35372	gene47637	bHLH	product=Myc-type%2C basic helix-loop-helix (bHLH) domain-containing protein	-0.978639
gene35372	gene48515	bHLH	product=Myc-type%2C basic helix-loop-helix (bHLH) domain-containing protein	-0.954703
gene35372	gene51071	bHLH	product=transcription factor MYC2	-0.957825
gene35372	gene59866	bHLH	product=myc-type%2C basic helix-loop-helix (bHLH) domain-containing protein	0.968524
gene35372	gene6980	bHLH	product=myc-type%2C basic helix-loop-helix (bHLH) domain-containing protein	0.977483
gene35372	gene8296	bHLH	product=myc-type%2C basic helix-loop-helix (bHLH) domain%2C Transcription factor MYC/MYB N-terminal	-0.95863
gene35372	gene950	bHLH	product=basic helix-loop-helix (bHLH) DNA-binding superfamily protein	0.953365
gene35372	gene15470	AP2-EREBP	product=DNA-binding domain-containing protein	0.96924
gene35372	gene20878	AP2-EREBP	product=ERF/AP-2 like transcription factor	0.951687
gene35372	gene21244	AP2-EREBP	product=DREB2 transcription factor	0.965767
gene35372	gene24222	AP2-EREBP	product=AP2/ERF domain-containing protein	0.967429
gene35372	gene25093	AP2-EREBP	product=ethylene-responsive transcription factor ERF098	0.976813
gene35372	gene29098	AP2-EREBP	product=DNA-binding domain-containing protein	0.964117
gene35372	gene3450	AP2-EREBP	product=erf domain protein 9	0.955921
gene35372	gene35495	AP2-EREBP	product=AP2/ERF domain-containing protein	0.968534
gene35372	gene35535	AP2-EREBP	product=integrase-type DNA-binding superfamily protein	0.969014
gene35372	gene35646	AP2-EREBP	product=AP2/ERF domain-containing protein	0.969586
gene35372	gene4524	AP2-EREBP	product=AP2/ERF domain-containing protein	-0.956717
gene35372	gene46649	AP2-EREBP	product=AP2/ERF domain-containing protein	0.973013
gene35372	gene48720	AP2-EREBP	product=DREB2 transcription factor	0.963646
gene35372	gene5389	AP2-EREBP	product=DREB2-like protein	0.975358
gene35372	gene59926	AP2-EREBP	product=DREB2-like protein	0.983567
gene35372	gene61789	AP2-EREBP	product=DNA-binding domain-containing protein	0.950546
gene35372	gene9302	AP2-EREBP	product=aintegumenta	-0.963928
gene35372	gene52303	ABI3VP1	product=AP2/B3-like transcriptional factor family protein	-0.959825
gene35372	gene11470	GeBP	product=trihelix protein	-0.971444
gene56138	gene57163	WRKY	product=WRKY domain-containing protein	0.953717
gene56138	gene44385	WRKY	product=WRKY10	-0.954093
gene56138	gene30273	WRKY	product=DNA-binding WRKY	0.955938
gene56138	gene24260	WRKY	product=WRKY1	0.955258
gene56138	gene21810	WRKY	product=WRKY33	0.950898
gene56138	gene1526	WRKY	product=WRKY DNA-binding protein 54	0.963647
gene56138	gene1094	WRKY	product=elicitor-induced DNA-binding protein	0.956498
gene56138	gene10077	WRKY	product=WRKY42	0.956597
gene56138	gene42522	Tify	product=ZIM-domain protein 7	0.96712
gene56138	gene36170	Tify	product=jasmonate ZIM-domain protein 5	0.951982
gene56138	gene27219	Tify	product=ZIM-domain protein 3	0.978763
gene56138	gene14679	TCP	product=Transcription factor%2C TCP	-0.952479
gene56138	gene21504	Sigma70-like	product=RNA polymerase sigma-70	-0.966442
gene56138	gene17851	SBP	product=Squamosa promoter-binding protein	-0.974247
gene56138	gene39613	S1Fa-like	product=protein kinase superfamily protein	-0.985167
gene56138	gene3042	RWP-RK	product=NIN-like protein	-0.961601
gene56138	gene3041	RWP-RK	product=NIN-like protein	0.950671
gene56138	gene29207	RWP-RK	product=NIN-like protein	0.954363
gene56138	gene28324	RWP-RK	product=Phox/Bem1p	-0.972278
gene56138	gene24913	RWP-RK	product=NIN like protein 7	-0.973801
gene56138	gene20167	RWP-RK	product=NIN-like protein	0.958204
gene56138	gene13217	RWP-RK	product=PB1 domain%2C RWP-RK domain protein	0.955239
gene56138	gene10171	RWP-RK	product=NIN-like protein	0.953735
gene56138	gene9551	NAC	product=NAC domain-containing protein 83	-0.975521
gene56138	gene9453	NAC	product=NAC domain-containing protein	0.952106
gene56138	gene8436	NAC	product=No apical meristem (NAM) protein	-0.964566
gene56138	gene8014	NAC	product=NAC domain-containing protein	0.957799
gene56138	gene6445	NAC	product=Elongation factor G%2C III-V domain-containing protein	0.955033
gene56138	gene61506	NAC	product=No apical meristem (NAM) protein	0.968024
gene56138	gene60540	NAC	product=hypothetical protein	0.951211
gene56138	gene5316	NAC	product=No apical meristem (NAM) protein	0.954693
gene56138	gene50532	NAC	product=No apical meristem (NAM) protein	0.95143
gene56138	gene38335	NAC	product=NAC domain-containing protein 68	0.950085
gene56138	gene3572	NAC	product=NAC domain-containing protein	0.950007
gene56138	gene33221	NAC	product=NAC domain-containing protein	0.952605
gene56138	gene28002	NAC	product=Elongation factor G%2C III-V domain-containing protein	0.955015
gene56138	gene27359	NAC	product=No apical meristem (NAM) protein	-0.953503
gene56138	gene22294	NAC	product=hypothetical protein	0.950481
gene56138	gene17075	NAC	product=NAC domain containing protein 83	-0.97213
gene56138	gene15726	NAC	product=No apical meristem (NAM) protein	0.953708
gene56138	gene11267	NAC	product=NAC domain-containing protein 67	0.955603
gene56138	gene62035	MYB	product=myb domain protein 30	-0.953847
gene56138	gene57383	MYB	product=phosphate starvation response 1	-0.95125
gene56138	gene54071	MYB	product=TSL-kinase interacting protein 1	0.958273
gene56138	gene53609	MYB	product=homeodomain-like protein	0.950093
gene56138	gene52244	MYB	product=myb domain protein 30	-0.973092
gene56138	gene5223	MYB	product=hypothetical protein	-0.951245
gene56138	gene51559	MYB	product=myb-like HTH transcriptional regulator family protein	0.951955
gene56138	gene47576	MYB	product=trihelix protein	-0.958785
gene56138	gene4639	MYB	product=Homeodomain-like protein	-0.972129
gene56138	gene46211	MYB	product=homeodomain-like protein	0.95214
gene56138	gene42251	MYB	product=homeodomain-like protein	0.952265
gene56138	gene38905	MYB	product=myb domain%2C Homeodomain-like protein	-0.964493
gene56138	gene3833	MYB	product=homeodomain-like protein	-0.956899
gene56138	gene37432	MYB	product=homeodomain-like protein	0.950863
gene56138	gene35346	MYB	product=MIXTA1 transcription factor	0.952444
gene56138	gene35025	MYB	product=Homeodomain-like protein	0.950734
gene56138	gene31285	MYB	product=homeodomain-like protein	0.953327
gene56138	gene28504	MYB	product=homeodomain-like protein	-0.962767
gene56138	gene28013	MYB	product=Homeodomain-like protein	-0.968822
gene56138	gene26	MYB	product=ribosomal RNA adenine dimethylase family protein	-0.954078
gene56138	gene20855	MYB	product=hypothetical protein	-0.968739
gene56138	gene20076	MYB	product=protein RADIALIS-like 3	-0.952923
gene56138	gene16849	MYB	product=homeodomain-like protein	-0.96068
gene56138	gene13400	MYB	product=myb domain%2C Homeodomain-like protein	-0.978782
gene56138	gene1229	MYB	product=GBF's pro-rich region-interacting factor 1	-0.975965
gene56138	gene11526	MYB	product=Homeodomain-like protein	0.953882
gene56138	gene7553	mTERF	product=Mitochodrial transcription termination factor-related protein	-0.973226
gene56138	gene57107	mTERF	product=mitochodrial transcription termination factor	-0.972012
gene56138	gene46230	mTERF	product=hypothetical protein	-0.9584
gene56138	gene19080	mTERF	product=mitochodrial transcription termination factor	-0.96597
gene56138	gene52275	MADS	product=short vegetative phase family protein	-0.96749
gene56138	gene23123	MADS	product=MADS-box transcription factor CDM41	-0.961401
gene56138	gene34587	LIM	product=DA1	0.963801
gene56138	gene5544	HSF	product=Heat shock factor (HSF)-type%2C DNA-binding	0.96073
gene56138	gene49085	HSF	product=Heat shock factor (HSF)-type%2C DNA-binding	0.952244
gene56138	gene48739	HSF	product=heat shock transcription factor B4	-0.964353
gene56138	gene3842	HSF	product=winged helix-turn-helix DNA-binding domain%2C Heat shock transcription factor family	-0.983374
gene56138	gene35931	HSF	product=winged helix-turn-helix DNA-binding domain%2C Heat shock transcription factor family	-0.961074
gene56138	gene20140	HSF	product=hypothetical protein	0.95027
gene56138	gene46065	GRAS	product=Transcription factor GRAS	0.951924
gene56138	gene43118	GRAS	product=GRAS protein	-0.958592
gene56138	gene39611	GRAS	product=DELLA2 protein	-0.955363
gene56138	gene38266	GRAS	product=GRAS protein	0.955367
gene56138	gene30858	GRAS	product=GRAS protein	0.95602
gene56138	gene23620	GRAS	product=GRAS protein	0.956188
gene56138	gene12507	GRAS	product=Transcription factor GRAS	0.953668
gene56138	gene12303	GeBP	product=hypothetical protein	-0.952661
gene56138	gene11470	GeBP	product=trihelix protein	-0.978594
gene56138	gene18928	FAR1	product=ypt/Rab-GAP domain of gyp1p superfamily protein	-0.962097
gene56138	gene12086	FAR1	product=protein FAR1-RELATED SEQUENCE 5	0.963558
gene56138	gene9048	CSD	product=cold-shock protein%2C DNA-binding%2C Nucleic acid-binding%2C OB-fold protein	-0.953296
gene56138	gene58316	CSD	product=zinc finger%2C CCHC-type	-0.992877
gene56138	gene18419	CSD	product=zinc finger%2C CCHC-type	-0.966196
gene56138	gene39038	CAMTA	product=calmodulin binding%2Ctranscription regulator	0.950393
gene56138	gene9667	C3H	product=zinc finger CCCH domain-containing protein	-0.988613
gene56138	gene39440	C3H	product=hypothetical protein	-0.969094
gene56138	gene35186	C3H	product=Nucleotide-binding%2C alpha-beta plait	-0.97463
gene56138	gene31425	C3H	product=zinc finger%2C CCCH-type%2C Ankyrin repeat-containing domain protein	0.952528
gene56138	gene14285	C3H	product=Dehydrogenase%2C E1 component	-0.956098
gene56138	gene1362	C3H	product=zinc finger%2C CCCH-type	-0.952771
gene56138	gene12882	C3H	product=hypothetical protein	-0.950829
gene56138	gene57737	C2H2	product=C2H2-like zinc finger protein	-0.969297
gene56138	gene57231	C2H2	product=Zinc finger%2C C2H2	0.953695
gene56138	gene45603	C2H2	product=Zinc finger%2C C2H2	-0.96202
gene56138	gene38287	C2H2	product=zinc finger protein	-0.954858
gene56138	gene32611	C2H2	product=zinc finger%2C C2H2-like protein	0.953602
gene56138	gene23741	C2H2	product=zinc finger C2H2-type/integrase DNA-binding domain-containing protein	-0.960481
gene56138	gene14796	C2H2	product=Zinc finger%2C C2H2	-0.958473
gene56138	gene14241	C2H2	product=Zinc finger%2C C2H2	0.952714
gene56138	gene11568	C2H2	product=C2H2 and C2HC zinc fingers superfamily protein	0.957059
gene56138	gene24908	C2C2-YABBY	product=YABBY transcription factor CDM51	-0.968239
gene56138	gene936	C2C2-GATA	product=Zinc finger%2C GATA-type	0.972321
gene56138	gene51275	C2C2-GATA	product=Zinc finger%2C GATA-type	-0.960227
gene56138	gene42110	C2C2-GATA	product=zinc finger%2C NHR/GATA-type	-0.98471
gene56138	gene40876	C2C2-GATA	product=Transcription factor%2C GATA	-0.966118
gene56138	gene40140	C2C2-GATA	product=zinc finger%2C NHR/GATA-type	-0.968282
gene56138	gene15910	C2C2-GATA	product=hypothetical protein	-0.966352
gene56138	gene53604	C2C2-Dof	product=DOF transcription factor 2	-0.983092
gene56138	gene33086	C2C2-Dof	product=DOF transcription factor 2	-0.995576
gene56138	gene31830	C2C2-Dof	product=DOF transcription factor 3	-0.978026
gene56138	gene14941	C2C2-Dof	product=DOF transcription factor 10	-0.961948
gene56138	gene45072	C2C2-CO-like	product=CONSTANS-like 5	-0.975516
gene56138	gene35144	C2C2-CO-like	product=CONSTANTS-like protein	-0.98548
gene56138	gene30807	C2C2-CO-like	product=CONSTANS-like 5	-0.971588
gene56138	gene17122	C2C2-CO-like	product=zinc finger protein CONSTANS-LIKE 4	-0.987528
gene56138	gene6844	bZIP	product=basic leucine-zipper 42	-0.975644
gene56138	gene28053	bZIP	product=Basic-leucine zipper domain-containing protein	-0.955265
gene56138	gene27678	bZIP	product=basic-leucine zipper domain-containing protein	-0.972813
gene56138	gene11009	BSD	product=TPX2 (targeting protein for Xklp2) protein family	-0.959495
gene56138	gene8296	bHLH	product=myc-type%2C basic helix-loop-helix (bHLH) domain%2C Transcription factor MYC/MYB N-terminal	-0.971016
gene56138	gene59120	bHLH	product=basic helix-loop-helix (bHLH) DNA-binding superfamily protein	-0.959768
gene56138	gene51071	bHLH	product=transcription factor MYC2	-0.959706
gene56138	gene48515	bHLH	product=Myc-type%2C basic helix-loop-helix (bHLH) domain-containing protein	-0.959771
gene56138	gene47637	bHLH	product=Myc-type%2C basic helix-loop-helix (bHLH) domain-containing protein	-0.9599
gene56138	gene46706	bHLH	product=transcription factor MYC2	-0.98266
gene56138	gene41785	bHLH	product=myc-type%2C basic helix-loop-helix (bHLH) domain-containing protein	-0.983286
gene56138	gene39838	bHLH	product=Myc-type%2C basic helix-loop-helix (bHLH) domain-containing protein	-0.95283
gene56138	gene37209	bHLH	product=basic helix-loop-helix (bHLH) DNA-binding superfamily protein	0.960003
gene56138	gene33292	bHLH	product=basic helix-loop-helix (bHLH) DNA-binding superfamily protein	-0.971727
gene56138	gene30424	bHLH	product=myc-type%2C basic helix-loop-helix (bHLH) domain-containing protein	-0.954539
gene56138	gene2208	bHLH	product=myc-type%2C basic helix-loop-helix (bHLH) domain-containing protein	-0.980223
gene56138	gene1624	bHLH	product=ICE1	-0.965556
gene56138	gene15402	bHLH	product=Basic helix-loop-helix leucine zipper transcription factor	-0.952521
gene56138	gene10637	bHLH	product=phytochrome interacting factor 1	-0.977288
gene56138	gene18761	ARF	product=Aux/IAA-ARF-dimerization	-0.970772
gene56138	gene18637	ARF	product=Aux/IAA-ARF-dimerization	-0.953469
gene56138	gene15663	ARF	product=Aux/IAA-ARF-dimerization	-0.955898
gene56138	gene8928	AP2-EREBP	product=integrase-type DNA-binding superfamily protein	-0.973831
gene56138	gene61716	AP2-EREBP	product=AP2/ERF transcription factor ERF/PTI6	0.954605
gene56138	gene52532	AP2-EREBP	product=DNA-binding domain-containing protein	-0.951213
gene56138	gene48720	AP2-EREBP	product=DREB2 transcription factor	0.950873
gene56138	gene45993	AP2-EREBP	product=hypothetical protein	-0.965207
gene56138	gene4524	AP2-EREBP	product=AP2/ERF domain-containing protein	-0.961669
gene56138	gene3450	AP2-EREBP	product=erf domain protein 9	0.951226
gene56138	gene32255	AP2-EREBP	product=AP2/ERF transcription factor ERF/PTI6	0.952625
gene56138	gene27923	AP2-EREBP	product=hypothetical protein	-0.982762
gene56138	gene21244	AP2-EREBP	product=DREB2 transcription factor	0.959464
gene56138	gene15990	AP2-EREBP	product=AP2/ERF domain-containing protein	-0.956893
gene56138	gene15470	AP2-EREBP	product=DNA-binding domain-containing protein	0.953538
gene56138	gene14771	AP2-EREBP	product=DNA-binding domain-containing protein	0.956512

## Sheet: CYP71AV1
Gene name	TFs gene ID	number	Product	Relevance
gene56138	gene57163	WRKY	product=WRKY domain-containing protein	0.953717
gene56138	gene44385	WRKY	product=WRKY10	-0.954093
gene56138	gene30273	WRKY	product=DNA-binding WRKY	0.955938
gene56138	gene24260	WRKY	product=WRKY1	0.955258
gene56138	gene21810	WRKY	product=WRKY33	0.950898
gene56138	gene1526	WRKY	product=WRKY DNA-binding protein 54	0.963647
gene56138	gene1094	WRKY	product=elicitor-induced DNA-binding protein	0.956498
gene56138	gene10077	WRKY	product=WRKY42	0.956597
gene56138	gene42522	Tify	product=ZIM-domain protein 7	0.96712
gene56138	gene36170	Tify	product=jasmonate ZIM-domain protein 5	0.951982
gene56138	gene27219	Tify	product=ZIM-domain protein 3	0.978763
gene56138	gene14679	TCP	product=Transcription factor%2C TCP	-0.952479
gene56138	gene21504	Sigma70-like	product=RNA polymerase sigma-70	-0.966442
gene56138	gene17851	SBP	product=Squamosa promoter-binding protein	-0.974247
gene56138	gene39613	S1Fa-like	product=protein kinase superfamily protein	-0.985167
gene56138	gene3042	RWP-RK	product=NIN-like protein	-0.961601
gene56138	gene3041	RWP-RK	product=NIN-like protein	0.950671
gene56138	gene29207	RWP-RK	product=NIN-like protein	0.954363
gene56138	gene28324	RWP-RK	product=Phox/Bem1p	-0.972278
gene56138	gene24913	RWP-RK	product=NIN like protein 7	-0.973801
gene56138	gene20167	RWP-RK	product=NIN-like protein	0.958204
gene56138	gene13217	RWP-RK	product=PB1 domain%2C RWP-RK domain protein	0.955239
gene56138	gene10171	RWP-RK	product=NIN-like protein	0.953735
gene56138	gene9551	NAC	product=NAC domain-containing protein 83	-0.975521
gene56138	gene9453	NAC	product=NAC domain-containing protein	0.952106
gene56138	gene8436	NAC	product=No apical meristem (NAM) protein	-0.964566
gene56138	gene8014	NAC	product=NAC domain-containing protein	0.957799
gene56138	gene6445	NAC	product=Elongation factor G%2C III-V domain-containing protein	0.955033
gene56138	gene61506	NAC	product=No apical meristem (NAM) protein	0.968024
gene56138	gene60540	NAC	product=hypothetical protein	0.951211
gene56138	gene5316	NAC	product=No apical meristem (NAM) protein	0.954693
gene56138	gene50532	NAC	product=No apical meristem (NAM) protein	0.95143
gene56138	gene38335	NAC	product=NAC domain-containing protein 68	0.950085
gene56138	gene3572	NAC	product=NAC domain-containing protein	0.950007
gene56138	gene33221	NAC	product=NAC domain-containing protein	0.952605
gene56138	gene28002	NAC	product=Elongation factor G%2C III-V domain-containing protein	0.955015
gene56138	gene27359	NAC	product=No apical meristem (NAM) protein	-0.953503
gene56138	gene22294	NAC	product=hypothetical protein	0.950481
gene56138	gene17075	NAC	product=NAC domain containing protein 83	-0.97213
gene56138	gene15726	NAC	product=No apical meristem (NAM) protein	0.953708
gene56138	gene11267	NAC	product=NAC domain-containing protein 67	0.955603
gene56138	gene62035	MYB	product=myb domain protein 30	-0.953847
gene56138	gene57383	MYB	product=phosphate starvation response 1	-0.95125
gene56138	gene54071	MYB	product=TSL-kinase interacting protein 1	0.958273
gene56138	gene53609	MYB	product=homeodomain-like protein	0.950093
gene56138	gene52244	MYB	product=myb domain protein 30	-0.973092
gene56138	gene5223	MYB	product=hypothetical protein	-0.951245
gene56138	gene51559	MYB	product=myb-like HTH transcriptional regulator family protein	0.951955
gene56138	gene47576	MYB	product=trihelix protein	-0.958785
gene56138	gene4639	MYB	product=Homeodomain-like protein	-0.972129
gene56138	gene46211	MYB	product=homeodomain-like protein	0.95214
gene56138	gene42251	MYB	product=homeodomain-like protein	0.952265
gene56138	gene38905	MYB	product=myb domain%2C Homeodomain-like protein	-0.964493
gene56138	gene3833	MYB	product=homeodomain-like protein	-0.956899
gene56138	gene37432	MYB	product=homeodomain-like protein	0.950863
gene56138	gene35346	MYB	product=MIXTA1 transcription factor	0.952444
gene56138	gene35025	MYB	product=Homeodomain-like protein	0.950734
gene56138	gene31285	MYB	product=homeodomain-like protein	0.953327
gene56138	gene28504	MYB	product=homeodomain-like protein	-0.962767
gene56138	gene28013	MYB	product=Homeodomain-like protein	-0.968822
gene56138	gene26	MYB	product=ribosomal RNA adenine dimethylase family protein	-0.954078
gene56138	gene20855	MYB	product=hypothetical protein	-0.968739
gene56138	gene20076	MYB	product=protein RADIALIS-like 3	-0.952923
gene56138	gene16849	MYB	product=homeodomain-like protein	-0.96068
gene56138	gene13400	MYB	product=myb domain%2C Homeodomain-like protein	-0.978782
gene56138	gene1229	MYB	product=GBF's pro-rich region-interacting factor 1	-0.975965
gene56138	gene11526	MYB	product=Homeodomain-like protein	0.953882
gene56138	gene7553	mTERF	product=Mitochodrial transcription termination factor-related protein	-0.973226
gene56138	gene57107	mTERF	product=mitochodrial transcription termination factor	-0.972012
gene56138	gene46230	mTERF	product=hypothetical protein	-0.9584
gene56138	gene19080	mTERF	product=mitochodrial transcription termination factor	-0.96597
gene56138	gene52275	MADS	product=short vegetative phase family protein	-0.96749
gene56138	gene23123	MADS	product=MADS-box transcription factor CDM41	-0.961401
gene56138	gene34587	LIM	product=DA1	0.963801
gene56138	gene5544	HSF	product=Heat shock factor (HSF)-type%2C DNA-binding	0.96073
gene56138	gene49085	HSF	product=Heat shock factor (HSF)-type%2C DNA-binding	0.952244
gene56138	gene48739	HSF	product=heat shock transcription factor B4	-0.964353
gene56138	gene3842	HSF	product=winged helix-turn-helix DNA-binding domain%2C Heat shock transcription factor family	-0.983374
gene56138	gene35931	HSF	product=winged helix-turn-helix DNA-binding domain%2C Heat shock transcription factor family	-0.961074
gene56138	gene20140	HSF	product=hypothetical protein	0.95027
gene56138	gene46065	GRAS	product=Transcription factor GRAS	0.951924
gene56138	gene43118	GRAS	product=GRAS protein	-0.958592
gene56138	gene39611	GRAS	product=DELLA2 protein	-0.955363
gene56138	gene38266	GRAS	product=GRAS protein	0.955367
gene56138	gene30858	GRAS	product=GRAS protein	0.95602
gene56138	gene23620	GRAS	product=GRAS protein	0.956188
gene56138	gene12507	GRAS	product=Transcription factor GRAS	0.953668
gene56138	gene12303	GeBP	product=hypothetical protein	-0.952661
gene56138	gene11470	GeBP	product=trihelix protein	-0.978594
gene56138	gene18928	FAR1	product=ypt/Rab-GAP domain of gyp1p superfamily protein	-0.962097
gene56138	gene12086	FAR1	product=protein FAR1-RELATED SEQUENCE 5	0.963558
gene56138	gene9048	CSD	product=cold-shock protein%2C DNA-binding%2C Nucleic acid-binding%2C OB-fold protein	-0.953296
gene56138	gene58316	CSD	product=zinc finger%2C CCHC-type	-0.992877
gene56138	gene18419	CSD	product=zinc finger%2C CCHC-type	-0.966196
gene56138	gene39038	CAMTA	product=calmodulin binding%2Ctranscription regulator	0.950393
gene56138	gene9667	C3H	product=zinc finger CCCH domain-containing protein	-0.988613
gene56138	gene39440	C3H	product=hypothetical protein	-0.969094
gene56138	gene35186	C3H	product=Nucleotide-binding%2C alpha-beta plait	-0.97463
gene56138	gene31425	C3H	product=zinc finger%2C CCCH-type%2C Ankyrin repeat-containing domain protein	0.952528
gene56138	gene14285	C3H	product=Dehydrogenase%2C E1 component	-0.956098
gene56138	gene1362	C3H	product=zinc finger%2C CCCH-type	-0.952771
gene56138	gene12882	C3H	product=hypothetical protein	-0.950829
gene56138	gene57737	C2H2	product=C2H2-like zinc finger protein	-0.969297
gene56138	gene57231	C2H2	product=Zinc finger%2C C2H2	0.953695
gene56138	gene45603	C2H2	product=Zinc finger%2C C2H2	-0.96202
gene56138	gene38287	C2H2	product=zinc finger protein	-0.954858
gene56138	gene32611	C2H2	product=zinc finger%2C C2H2-like protein	0.953602
gene56138	gene23741	C2H2	product=zinc finger C2H2-type/integrase DNA-binding domain-containing protein	-0.960481
gene56138	gene14796	C2H2	product=Zinc finger%2C C2H2	-0.958473
gene56138	gene14241	C2H2	product=Zinc finger%2C C2H2	0.952714
gene56138	gene11568	C2H2	product=C2H2 and C2HC zinc fingers superfamily protein	0.957059
gene56138	gene24908	C2C2-YABBY	product=YABBY transcription factor CDM51	-0.968239
gene56138	gene936	C2C2-GATA	product=Zinc finger%2C GATA-type	0.972321
gene56138	gene51275	C2C2-GATA	product=Zinc finger%2C GATA-type	-0.960227
gene56138	gene42110	C2C2-GATA	product=zinc finger%2C NHR/GATA-type	-0.98471
gene56138	gene40876	C2C2-GATA	product=Transcription factor%2C GATA	-0.966118
gene56138	gene40140	C2C2-GATA	product=zinc finger%2C NHR/GATA-type	-0.968282
gene56138	gene15910	C2C2-GATA	product=hypothetical protein	-0.966352
gene56138	gene53604	C2C2-Dof	product=DOF transcription factor 2	-0.983092
gene56138	gene33086	C2C2-Dof	product=DOF transcription factor 2	-0.995576
gene56138	gene31830	C2C2-Dof	product=DOF transcription factor 3	-0.978026
gene56138	gene14941	C2C2-Dof	product=DOF transcription factor 10	-0.961948
gene56138	gene45072	C2C2-CO-like	product=CONSTANS-like 5	-0.975516
gene56138	gene35144	C2C2-CO-like	product=CONSTANTS-like protein	-0.98548
gene56138	gene30807	C2C2-CO-like	product=CONSTANS-like 5	-0.971588
gene56138	gene17122	C2C2-CO-like	product=zinc finger protein CONSTANS-LIKE 4	-0.987528
gene56138	gene6844	bZIP	product=basic leucine-zipper 42	-0.975644
gene56138	gene28053	bZIP	product=Basic-leucine zipper domain-containing protein	-0.955265
gene56138	gene27678	bZIP	product=basic-leucine zipper domain-containing protein	-0.972813
gene56138	gene11009	BSD	product=TPX2 (targeting protein for Xklp2) protein family	-0.959495
gene56138	gene8296	bHLH	product=myc-type%2C basic helix-loop-helix (bHLH) domain%2C Transcription factor MYC/MYB N-terminal	-0.971016
gene56138	gene59120	bHLH	product=basic helix-loop-helix (bHLH) DNA-binding superfamily protein	-0.959768
gene56138	gene51071	bHLH	product=transcription factor MYC2	-0.959706
gene56138	gene48515	bHLH	product=Myc-type%2C basic helix-loop-helix (bHLH) domain-containing protein	-0.959771
gene56138	gene47637	bHLH	product=Myc-type%2C basic helix-loop-helix (bHLH) domain-containing protein	-0.9599
gene56138	gene46706	bHLH	product=transcription factor MYC2	-0.98266
gene56138	gene41785	bHLH	product=myc-type%2C basic helix-loop-helix (bHLH) domain-containing protein	-0.983286
gene56138	gene39838	bHLH	product=Myc-type%2C basic helix-loop-helix (bHLH) domain-containing protein	-0.95283
gene56138	gene37209	bHLH	product=basic helix-loop-helix (bHLH) DNA-binding superfamily protein	0.960003
gene56138	gene33292	bHLH	product=basic helix-loop-helix (bHLH) DNA-binding superfamily protein	-0.971727
gene56138	gene30424	bHLH	product=myc-type%2C basic helix-loop-helix (bHLH) domain-containing protein	-0.954539
gene56138	gene2208	bHLH	product=myc-type%2C basic helix-loop-helix (bHLH) domain-containing protein	-0.980223
gene56138	gene1624	bHLH	product=ICE1	-0.965556
gene56138	gene15402	bHLH	product=Basic helix-loop-helix leucine zipper transcription factor	-0.952521
gene56138	gene10637	bHLH	product=phytochrome interacting factor 1	-0.977288
gene56138	gene18761	ARF	product=Aux/IAA-ARF-dimerization	-0.970772
gene56138	gene18637	ARF	product=Aux/IAA-ARF-dimerization	-0.953469
gene56138	gene15663	ARF	product=Aux/IAA-ARF-dimerization	-0.955898
gene56138	gene8928	AP2-EREBP	product=integrase-type DNA-binding superfamily protein	-0.973831
gene56138	gene61716	AP2-EREBP	product=AP2/ERF transcription factor ERF/PTI6	0.954605
gene56138	gene52532	AP2-EREBP	product=DNA-binding domain-containing protein	-0.951213
gene56138	gene48720	AP2-EREBP	product=DREB2 transcription factor	0.950873
gene56138	gene45993	AP2-EREBP	product=hypothetical protein	-0.965207
gene56138	gene4524	AP2-EREBP	product=AP2/ERF domain-containing protein	-0.961669
gene56138	gene3450	AP2-EREBP	product=erf domain protein 9	0.951226
gene56138	gene32255	AP2-EREBP	product=AP2/ERF transcription factor ERF/PTI6	0.952625
gene56138	gene27923	AP2-EREBP	product=hypothetical protein	-0.982762
gene56138	gene21244	AP2-EREBP	product=DREB2 transcription factor	0.959464
gene56138	gene15990	AP2-EREBP	product=AP2/ERF domain-containing protein	-0.956893
gene56138	gene15470	AP2-EREBP	product=DNA-binding domain-containing protein	0.953538
gene56138	gene14771	AP2-EREBP	product=DNA-binding domain-containing protein	0.956512
