# Supplementary material for: Transcriptome analyses revealed the ultraviolet B irradiation and phytohormone gibberellins coordinately promoted the accumulation of artemisinin in Artemisia annua L
Source: Chin Med. 2020 Jul 1;15:67. doi: 10.1186/s13020-020-00344-8 (PMC7329506; doi:10.1186/s13020-020-00344-8)
Supplement: Supplementary file 6 — Additional file 6: Table S4. Repartition of the artemisinin-related genes after different treatments into the six co-expressed modules (Blue, Green, Brown, Yellow, Turquoise and Grey) detected by WGCNA. [file 13020_2020_344_MOESM6_ESM.xlsx]

## Sheet: Sheet1
Table S4. Repartition of the artemisinin-related genes after different treatments into the six co-expressed modules (Blue, Green, Brown, Yellow, Turquoise and Grey) detected by WGCNA.
Gene name	Module
gene40548	blue
gene32155	blue
gene61429	blue
gene62013	blue
gene22814	blue
gene46735	blue
gene38690	blue
gene45432	blue
gene19610	blue
gene3548	blue
gene4539	blue
gene16737	blue
gene9246	blue
gene58275	blue
gene52865	blue
gene18882	blue
gene7972	blue
gene7418	blue
gene12666	blue
gene43985	blue
gene9740	blue
gene56465	blue
gene33821	blue
gene26058	blue
gene58722	blue
gene63223	blue
gene18511	blue
gene14982	blue
gene41767	blue
gene17732	blue
gene1872	blue
gene54387	blue
gene61579	blue
gene31535	blue
gene58281	blue
gene26950	blue
gene33228	blue
gene46299	blue
gene43812	blue
gene9868	blue
gene58477	blue
gene58459	blue
gene12921	blue
gene26874	blue
gene49358	blue
gene51101	blue
gene4165	blue
gene29800	blue
gene55741	blue
gene3520	blue
gene39504	blue
gene37060	blue
gene11912	blue
gene30088	blue
gene3571	blue
gene5022	blue
gene37544	blue
gene50482	blue
gene12265	blue
gene8561	blue
gene55785	blue
gene149	blue
gene60824	blue
gene30887	blue
gene6449	blue
gene36025	blue
gene40302	blue
gene47561	blue
gene35656	blue
gene27566	blue
gene50473	blue
gene15594	blue
gene35574	blue
gene33620	blue
gene16987	blue
gene21957	blue
gene46302	blue
gene21336	blue
gene18276	blue
gene1691	blue
gene26845	blue
gene8240	blue
gene36137	blue
gene27106	blue
gene46649	blue
gene23306	blue
gene12156	blue
gene23165	blue
gene590	blue
gene54938	blue
gene15429	blue
gene28860	blue
gene28656	blue
gene38775	blue
gene38122	blue
gene3765	blue
gene33709	blue
gene37575	blue
gene45277	blue
gene2029	blue
gene27200	blue
gene62431	blue
gene39715	blue
gene104	blue
gene8558	blue
gene29403	blue
gene61817	blue
gene38601	blue
gene53625	blue
gene27585	blue
gene51527	blue
gene38788	blue
gene42536	blue
gene53507	blue
gene6495	blue
gene26299	blue
gene54428	blue
gene46861	blue
gene46515	blue
gene5125	blue
gene33451	blue
gene30877	blue
gene35317	blue
gene1589	blue
gene11416	blue
gene25910	blue
gene52652	blue
gene28665	blue
gene22089	blue
gene25291	blue
gene1759	blue
gene7634	blue
gene28727	blue
gene57645	blue
gene21179	blue
gene19883	blue
gene63077	blue
gene26009	blue
gene30974	blue
gene56205	blue
gene13043	blue
gene18517	blue
gene31933	blue
gene43459	blue
gene59973	blue
gene21441	blue
gene55415	blue
gene55822	blue
gene25173	blue
gene306	blue
gene55256	blue
gene34011	blue
gene15654	blue
gene4220	blue
gene13044	blue
gene8843	blue
gene20834	blue
gene49482	blue
gene53989	blue
gene2633	blue
gene13011	blue
gene320	blue
gene20052	blue
gene33655	blue
gene5273	blue
gene28204	blue
gene37662	blue
gene49007	blue
gene16379	blue
gene1207	blue
gene18332	blue
gene24342	blue
gene48617	blue
gene41196	blue
gene46823	blue
gene21740	blue
gene23076	blue
gene47193	blue
gene44539	blue
gene2717	blue
gene60048	blue
gene36809	blue
gene34495	blue
gene36839	blue
gene26055	blue
gene49175	blue
gene10095	blue
gene37682	blue
gene27665	blue
gene47977	blue
gene7451	blue
gene53026	blue
gene55242	blue
gene6898	blue
gene8091	blue
gene15349	blue
gene63148	blue
gene39586	blue
gene11081	blue
gene36730	blue
gene1938	blue
gene30990	blue
gene21102	blue
gene9542	blue
gene52095	blue
gene2660	blue
gene16619	blue
gene36810	blue
gene31376	blue
gene27903	blue
gene41229	blue
gene54238	blue
gene52921	blue
gene8732	blue
gene24391	blue
gene17801	blue
gene61785	blue
gene1526	blue
gene20129	blue
gene35603	blue
gene46569	blue
gene18679	blue
gene37778	blue
gene46049	blue
gene56874	blue
gene45918	blue
gene42038	blue
gene46945	blue
gene14672	blue
gene30106	blue
gene14241	blue
gene13378	blue
gene24586	blue
gene40459	blue
gene12008	blue
gene6939	blue
gene4953	blue
gene26831	blue
gene18904	blue
gene42448	blue
gene33528	blue
gene21178	blue
gene31812	blue
gene32367	blue
gene548	blue
gene4762	blue
gene34689	blue
gene28933	blue
gene7571	blue
gene56725	blue
gene50550	blue
gene47850	blue
gene42693	blue
gene50133	blue
gene6938	blue
gene21177	blue
gene25348	blue
gene2666	blue
gene13677	blue
gene48193	blue
gene55866	blue
gene48139	blue
gene47204	blue
gene28456	blue
gene5870	blue
gene49593	blue
gene15413	blue
gene46209	blue
gene52618	blue
gene21978	blue
gene52760	blue
gene48061	blue
gene21007	blue
gene5489	blue
gene34158	blue
gene6015	blue
gene39704	blue
gene10462	blue
gene15840	blue
gene36257	blue
gene39307	blue
gene27215	blue
gene7706	blue
gene29707	blue
gene61463	blue
gene61051	blue
gene21715	blue
gene61067	blue
gene3616	blue
gene60097	blue
gene35328	blue
gene11124	blue
gene55380	blue
gene28708	blue
gene34985	blue
gene25669	blue
gene33879	blue
gene42116	blue
gene35823	blue
gene5098	blue
gene52352	blue
gene11539	blue
gene36902	blue
gene40080	blue
gene38141	blue
gene15886	blue
gene28351	blue
gene7179	blue
gene34863	blue
gene56147	blue
gene22691	blue
gene23509	blue
gene497	blue
gene31181	blue
gene60783	blue
gene21370	blue
gene54131	blue
gene50506	blue
gene41628	blue
gene60301	blue
gene26792	blue
gene3754	blue
gene49168	blue
gene30760	blue
gene36575	blue
gene31287	blue
gene2842	blue
gene22507	blue
gene11002	blue
gene39455	blue
gene20752	blue
gene18194	blue
gene42516	blue
gene41370	blue
gene29468	blue
gene29781	blue
gene50387	blue
gene4190	blue
gene41758	blue
gene50124	blue
gene13085	blue
gene38018	blue
gene34587	blue
gene48048	blue
gene16178	blue
gene9005	blue
gene54648	blue
gene57044	blue
gene30372	blue
gene58278	blue
gene54046	blue
gene7062	blue
gene36427	blue
gene61241	blue
gene42910	blue
gene20289	blue
gene1907	blue
gene26138	blue
gene5150	blue
gene23270	blue
gene5470	blue
gene59272	blue
gene44368	blue
gene43148	blue
gene530	blue
gene21723	blue
gene56303	blue
gene12500	blue
gene63203	blue
gene45022	blue
gene46572	blue
gene39331	blue
gene16264	blue
gene43048	blue
gene60975	blue
gene38456	blue
gene26134	blue
gene47825	blue
gene20621	blue
gene61276	blue
gene4327	blue
gene24624	blue
gene56095	blue
gene16973	blue
gene48664	blue
gene1497	blue
gene58014	blue
gene54351	blue
gene59070	blue
gene22513	blue
gene34833	blue
gene26987	blue
gene17388	blue
gene48239	blue
gene7542	blue
gene14144	blue
gene7045	blue
gene60536	blue
gene61656	blue
gene50583	blue
gene36855	blue
gene59616	blue
gene27964	blue
gene49048	blue
gene25298	blue
gene30885	blue
gene55597	blue
gene19266	blue
gene20033	blue
gene35025	blue
gene5027	blue
gene60276	blue
gene23347	blue
gene16872	blue
gene52300	blue
gene34526	blue
gene63044	blue
gene10600	blue
gene23811	blue
gene10004	blue
gene3936	blue
gene27667	blue
gene8786	blue
gene26249	blue
gene19769	blue
gene63149	blue
gene22393	blue
gene31336	blue
gene60829	blue
gene39568	blue
gene31378	blue
gene39351	blue
gene11593	blue
gene61612	blue
gene60568	blue
gene1231	blue
gene36220	blue
gene40559	blue
gene36848	blue
gene59821	blue
gene47962	blue
gene7850	blue
gene21845	blue
gene41286	blue
gene38243	blue
gene7550	blue
gene34374	blue
gene6583	blue
gene21689	blue
gene40662	blue
gene22462	blue
gene31121	blue
gene34980	blue
gene9575	blue
gene931	blue
gene22592	blue
gene35668	blue
gene29562	blue
gene2374	blue
gene24876	blue
gene15533	blue
gene14660	blue
gene25509	blue
gene48473	blue
gene26443	blue
gene18890	blue
gene46885	blue
gene51122	blue
gene55486	blue
gene37287	blue
gene13548	blue
gene24180	blue
gene27902	blue
gene56231	blue
gene18341	blue
gene41122	blue
gene61665	blue
gene18121	blue
gene39680	blue
gene19428	blue
gene32278	blue
gene15077	blue
gene34297	blue
gene56232	blue
gene29904	blue
gene35646	blue
gene32510	blue
gene31260	blue
gene21439	blue
gene50929	blue
gene30175	blue
gene53307	blue
gene11792	blue
gene43891	blue
gene39406	blue
gene32415	blue
gene35297	blue
gene15992	blue
gene44891	blue
gene52319	blue
gene39343	blue
gene2608	blue
gene12916	blue
gene28795	blue
gene50885	blue
gene19391	blue
gene52606	blue
gene50191	blue
gene39694	blue
gene58248	blue
gene25277	blue
gene60962	blue
gene18462	blue
gene42318	blue
gene29532	blue
gene51396	blue
gene53553	blue
gene50521	blue
gene12989	blue
gene21736	blue
gene38325	blue
gene51075	blue
gene6189	blue
gene2251	blue
gene57676	blue
gene11796	blue
gene3278	blue
gene32866	blue
gene13989	blue
gene47698	blue
gene42856	blue
gene32039	blue
gene27561	blue
gene57632	blue
gene1380	blue
gene33271	blue
gene42708	blue
gene9623	blue
gene4025	blue
gene51705	blue
gene48579	blue
gene38207	blue
gene10159	blue
gene20305	blue
gene32941	blue
gene3462	blue
gene47967	blue
gene11734	blue
gene28315	blue
gene36180	blue
gene2614	blue
gene38574	blue
gene10678	blue
gene36495	blue
gene61368	blue
gene62789	blue
gene4566	blue
gene42586	blue
gene27191	blue
gene21440	blue
gene26981	blue
gene44692	blue
gene50713	blue
gene55053	blue
gene17005	blue
gene8845	blue
gene51767	blue
gene30970	blue
gene28427	blue
gene13514	blue
gene1366	blue
gene13215	blue
gene8791	blue
gene51445	blue
gene11253	blue
gene6341	blue
gene7708	blue
gene25389	blue
gene23810	blue
gene59548	blue
gene58311	blue
gene10876	blue
gene52631	blue
gene23985	blue
gene9822	blue
gene38396	blue
gene1305	blue
gene53132	blue
gene13368	blue
gene37706	blue
gene38013	blue
gene45900	blue
gene285	blue
gene9128	blue
gene55064	blue
gene48282	blue
gene24785	blue
gene6153	blue
gene47553	blue
gene28470	blue
gene13363	blue
gene1151	blue
gene8955	blue
gene40316	blue
gene19795	blue
gene19015	blue
gene22801	blue
gene31136	blue
gene42862	blue
gene29002	blue
gene32154	blue
gene10867	blue
gene30940	blue
gene41093	blue
gene19558	blue
gene52204	blue
gene52185	blue
gene37476	blue
gene31956	blue
gene21861	blue
gene43917	blue
gene32481	blue
gene27883	blue
gene51964	blue
gene2729	blue
gene57427	blue
gene48576	blue
gene34106	blue
gene14375	blue
gene10305	blue
gene54288	blue
gene5665	blue
gene2487	blue
gene30055	blue
gene41569	blue
gene61382	blue
gene7511	blue
gene3921	blue
gene47491	blue
gene62051	blue
gene48459	blue
gene50636	blue
gene33039	blue
gene45666	blue
gene48684	blue
gene57509	blue
gene29365	blue
gene53938	blue
gene5329	blue
gene24667	blue
gene14719	blue
gene44562	blue
gene38465	blue
gene61773	blue
gene8100	blue
gene49945	blue
gene30866	blue
gene50761	blue
gene12194	blue
gene54367	blue
gene39316	blue
gene14602	blue
gene51707	blue
gene28713	blue
gene5090	blue
gene288	blue
gene45661	blue
gene37227	blue
gene12337	blue
gene59655	blue
gene37991	blue
gene31649	blue
gene13920	blue
gene42261	blue
gene55034	blue
gene16199	blue
gene47886	blue
gene42718	blue
gene35366	blue
gene51984	blue
gene33507	blue
gene2027	blue
gene54063	blue
gene37002	blue
gene9763	blue
gene37934	blue
gene7119	blue
gene30566	blue
gene44916	blue
gene59165	blue
gene37983	blue
gene27953	blue
gene58756	blue
gene13720	blue
gene25647	blue
gene9606	blue
gene33380	blue
gene15243	blue
gene5066	blue
gene3351	blue
gene46517	blue
gene39150	blue
gene48399	blue
gene42867	blue
gene1490	blue
gene45129	blue
gene5720	blue
gene34230	blue
gene46883	blue
gene63134	blue
gene55455	blue
gene19926	blue
gene2285	blue
gene42711	blue
gene25409	blue
gene24499	blue
gene45587	blue
gene57064	blue
gene39151	blue
gene23158	blue
gene35247	blue
gene4393	blue
gene8446	blue
gene59924	blue
gene63222	blue
gene11537	blue
gene37256	blue
gene43104	blue
gene11984	blue
gene9661	blue
gene49928	blue
gene46684	blue
gene34847	blue
gene38854	blue
gene957	blue
gene17700	blue
gene1904	blue
gene23840	blue
gene52107	blue
gene56101	blue
gene42004	blue
gene2015	blue
gene3182	blue
gene42170	blue
gene14691	blue
gene63115	blue
gene54636	blue
gene6980	blue
gene31756	blue
gene37721	blue
gene48443	blue
gene57765	blue
gene62143	blue
gene60387	blue
gene42151	blue
gene29966	blue
gene58821	blue
gene11262	blue
gene44852	blue
gene19101	blue
gene22203	blue
gene3601	blue
gene59151	blue
gene54286	blue
gene28290	blue
gene19291	blue
gene3547	blue
gene47462	blue
gene47933	blue
gene3454	blue
gene19830	blue
gene5909	blue
gene22198	blue
gene56217	blue
gene30156	blue
gene47864	blue
gene33687	blue
gene5964	blue
gene22294	blue
gene9432	blue
gene54573	blue
gene52482	blue
gene40085	blue
gene30054	blue
gene25357	blue
gene993	blue
gene63173	blue
gene23436	blue
gene46102	blue
gene24645	blue
gene24698	blue
gene23366	blue
gene47759	blue
gene30387	blue
gene52303	blue
gene36417	blue
gene24656	blue
gene23072	blue
gene57459	blue
gene18978	blue
gene39079	blue
gene7455	blue
gene10948	blue
gene50173	blue
gene10981	blue
gene60248	blue
gene39521	blue
gene14044	blue
gene17836	blue
gene55658	blue
gene500	blue
gene14694	blue
gene27796	blue
gene15347	blue
gene19029	blue
gene11765	blue
gene42499	blue
gene61104	blue
gene61450	blue
gene43474	blue
gene21647	blue
gene19399	blue
gene50161	blue
gene25260	blue
gene44085	blue
gene37947	blue
gene30161	blue
gene29941	blue
gene12765	blue
gene57253	blue
gene50568	blue
gene11405	blue
gene53069	blue
gene26114	blue
gene2655	blue
gene57354	blue
gene16739	blue
gene42205	blue
gene52030	blue
gene30577	blue
gene32438	blue
gene50917	blue
gene52261	blue
gene57297	blue
gene48198	blue
gene6657	blue
gene56693	blue
gene37917	blue
gene50147	blue
gene1028	blue
gene57973	blue
gene4769	blue
gene36032	blue
gene19191	blue
gene63204	blue
gene47585	blue
gene37067	blue
gene9951	blue
gene13239	blue
gene23974	blue
gene50055	blue
gene46023	blue
gene3029	blue
gene6076	blue
gene43303	blue
gene19417	blue
gene4193	blue
gene13281	blue
gene3720	blue
gene24767	blue
gene22672	blue
gene33942	blue
gene61888	blue
gene24060	blue
gene30865	blue
gene18682	blue
gene13078	blue
gene4280	blue
gene27338	blue
gene34641	blue
gene490	blue
gene13601	blue
gene56974	blue
gene54342	blue
gene5423	blue
gene10909	blue
gene16835	blue
gene62497	blue
gene30858	blue
gene37375	blue
gene37828	blue
gene45810	blue
gene48261	blue
gene31273	blue
gene14164	blue
gene25200	blue
gene23978	blue
gene1434	blue
gene21666	blue
gene35653	blue
gene2268	blue
gene13443	blue
gene3060	blue
gene12952	blue
gene25359	blue
gene3059	blue
gene5395	blue
gene8531	blue
gene19124	blue
gene52702	blue
gene11311	blue
gene34182	blue
gene12133	blue
gene11816	blue
gene32355	blue
gene33680	blue
gene17771	blue
gene38766	blue
gene54373	blue
gene21289	blue
gene46845	blue
gene22922	blue
gene13347	blue
gene10742	blue
gene31325	blue
gene59886	blue
gene30446	blue
gene4315	blue
gene50674	blue
gene49361	blue
gene52158	blue
gene40081	blue
gene8476	blue
gene54035	blue
gene25030	blue
gene13438	blue
gene5437	blue
gene23872	blue
gene27349	blue
gene46144	blue
gene21495	blue
gene11732	blue
gene34866	blue
gene28894	blue
gene43666	blue
gene7565	blue
gene16811	blue
gene45986	blue
gene49258	blue
gene18304	blue
gene4007	blue
gene24442	blue
gene16831	blue
gene43326	blue
gene19271	blue
gene4927	blue
gene56943	blue
gene24374	blue
gene15340	blue
gene60735	blue
gene48933	blue
gene63205	blue
gene1036	blue
gene37939	blue
gene59926	blue
gene50023	blue
gene37253	blue
gene34170	blue
gene2998	blue
gene16761	blue
gene23315	blue
gene5578	blue
gene31436	blue
gene14707	blue
gene26393	blue
gene48241	blue
gene54911	blue
gene15558	blue
gene12181	blue
gene23433	blue
gene32630	blue
gene15134	blue
gene8449	blue
gene35018	blue
gene17921	blue
gene39089	blue
gene23235	blue
gene15726	blue
gene24594	blue
gene8228	blue
gene31558	blue
gene21532	blue
gene2973	blue
gene41205	blue
gene7976	blue
gene3044	blue
gene27373	blue
gene18753	blue
gene43392	blue
gene25469	blue
gene49485	blue
gene11739	blue
gene59645	blue
gene43066	blue
gene24895	blue
gene14688	blue
gene59064	blue
gene34471	blue
gene32800	blue
gene46587	blue
gene61668	blue
gene22420	blue
gene5577	blue
gene900	blue
gene40043	blue
gene2379	blue
gene263	blue
gene53483	blue
gene39581	blue
gene39196	blue
gene46585	blue
gene20262	blue
gene20295	blue
gene26220	blue
gene11233	blue
gene32180	blue
gene57892	blue
gene33050	blue
gene45736	blue
gene47555	blue
gene24451	blue
gene46043	blue
gene40952	blue
gene2581	blue
gene25578	blue
gene53011	blue
gene4797	blue
gene1378	blue
gene49274	blue
gene5133	blue
gene10845	blue
gene29824	blue
gene62661	blue
gene18906	blue
gene12492	blue
gene18565	blue
gene24375	blue
gene37372	blue
gene44988	blue
gene45694	blue
gene28230	blue
gene41372	blue
gene28279	blue
gene49235	blue
gene35486	blue
gene35908	blue
gene44772	blue
gene6256	blue
gene14837	blue
gene24910	blue
gene43643	blue
gene60848	blue
gene11473	blue
gene29168	blue
gene40026	blue
gene42303	blue
gene41267	blue
gene16236	blue
gene57717	blue
gene26181	blue
gene63113	blue
gene63111	blue
gene17136	blue
gene37467	blue
gene25122	blue
gene56392	blue
gene58493	blue
gene28050	blue
gene52321	blue
gene42065	blue
gene11418	blue
gene52379	blue
gene45649	blue
gene9188	blue
gene43762	blue
gene36696	blue
gene8991	blue
gene9358	blue
gene17417	blue
gene27882	blue
gene21442	blue
gene60186	blue
gene4705	blue
gene38653	blue
gene31572	blue
gene58144	blue
gene27315	blue
gene43806	blue
gene45048	blue
gene21958	blue
gene27066	blue
gene22617	blue
gene56096	blue
gene27960	blue
gene54017	blue
gene5873	blue
gene25969	blue
gene18025	blue
gene59540	blue
gene56638	blue
gene30199	blue
gene38344	blue
gene12573	blue
gene22886	blue
gene24194	blue
gene17708	blue
gene55187	blue
gene56390	blue
gene22882	blue
gene7541	blue
gene30782	blue
gene49436	blue
gene20681	blue
gene27971	blue
gene39026	blue
gene60065	blue
gene19290	blue
gene41909	blue
gene52643	blue
gene18070	blue
gene52589	blue
gene24318	blue
gene17038	blue
gene63221	blue
gene54853	blue
gene16605	blue
gene4907	blue
gene646	blue
gene33230	blue
gene45221	blue
gene16121	blue
gene54249	blue
gene34727	blue
gene8414	blue
gene56462	blue
gene55078	blue
gene50915	blue
gene5963	blue
gene40087	blue
gene6282	blue
gene37695	blue
gene9536	blue
gene13065	blue
gene52659	blue
gene13840	blue
gene48594	blue
gene1499	blue
gene28231	blue
gene29995	blue
gene61105	blue
gene2618	blue
gene11283	blue
gene35186	blue
gene46211	blue
gene7339	blue
gene39907	blue
gene43304	blue
gene2360	blue
gene19280	blue
gene32312	blue
gene61022	blue
gene61324	blue
gene5400	blue
gene54205	blue
gene26906	blue
gene15369	blue
gene52854	blue
gene7622	blue
gene27895	blue
gene11872	blue
gene18183	blue
gene9959	blue
gene16366	blue
gene61053	blue
gene62249	blue
gene53571	blue
gene20875	blue
gene57111	blue
gene53284	blue
gene27762	blue
gene53579	blue
gene21192	blue
gene36071	blue
gene48973	blue
gene8580	blue
gene8170	blue
gene26506	blue
gene17755	blue
gene48387	blue
gene50992	blue
gene10367	blue
gene55855	blue
gene4005	blue
gene27811	blue
gene63163	blue
gene26902	blue
gene44689	blue
gene53968	blue
gene21806	blue
gene40042	blue
gene15848	blue
gene11122	blue
gene25466	blue
gene2999	blue
gene45963	blue
gene63114	blue
gene53102	blue
gene53613	blue
gene48199	blue
gene8127	blue
gene58671	blue
gene22482	blue
gene7968	blue
gene9359	blue
gene8986	blue
gene54979	blue
gene2403	blue
gene26465	blue
gene21787	blue
gene17775	blue
gene15658	blue
gene59463	blue
gene2854	blue
gene42508	blue
gene46432	blue
gene24805	blue
gene14385	blue
gene253	blue
gene13099	blue
gene6054	blue
gene28765	blue
gene27997	blue
gene23357	blue
gene60603	blue
gene14546	blue
gene27380	blue
gene53196	blue
gene12988	blue
gene8266	blue
gene11408	blue
gene13045	blue
gene35556	blue
gene62359	blue
gene27099	blue
gene19627	blue
gene48130	blue
gene9070	blue
gene8697	blue
gene4839	blue
gene12154	blue
gene13774	blue
gene57652	blue
gene5153	blue
gene34511	blue
gene46668	blue
gene49139	blue
gene20004	blue
gene23540	blue
gene1745	blue
gene57819	blue
gene59459	blue
gene29212	blue
gene55795	blue
gene8915	blue
gene59148	blue
gene18295	blue
gene52062	blue
gene37618	blue
gene41710	blue
gene11088	blue
gene4195	blue
gene47528	blue
gene48493	blue
gene15577	blue
gene34331	blue
gene10528	blue
gene35843	blue
gene42603	blue
gene42652	blue
gene36760	blue
gene44557	blue
gene2556	blue
gene14012	blue
gene4630	blue
gene21812	blue
gene27893	blue
gene31721	blue
gene62668	blue
gene49391	blue
gene5406	blue
gene48278	blue
gene32327	blue
gene41799	blue
gene31628	blue
gene53040	blue
gene23	blue
gene41214	blue
gene26412	blue
gene39385	blue
gene59048	blue
gene26130	blue
gene40943	blue
gene46502	blue
gene20240	blue
gene8235	blue
gene47355	blue
gene44977	blue
gene37950	blue
gene6587	blue
gene15787	blue
gene54619	blue
gene1359	blue
gene46377	blue
gene45198	blue
gene56262	blue
gene4306	blue
gene4413	blue
gene23214	blue
gene62006	blue
gene54404	blue
gene25148	blue
gene7969	blue
gene22635	blue
gene40382	blue
gene47637	blue
gene26051	blue
gene20842	blue
gene61562	blue
gene28581	blue
gene45641	blue
gene56698	blue
gene22447	blue
gene45460	blue
gene3525	blue
gene4874	blue
gene38830	blue
gene8785	blue
gene27880	blue
gene54281	blue
gene41921	blue
gene27916	blue
gene8136	blue
gene32434	blue
gene20840	blue
gene21496	blue
gene50319	blue
gene51127	blue
gene21160	blue
gene45440	blue
gene1025	blue
gene60231	blue
gene50763	blue
gene8073	blue
gene13638	blue
gene43160	blue
gene37431	blue
gene34299	blue
gene44479	blue
gene40607	blue
gene29066	blue
gene49783	blue
gene30511	blue
gene37243	blue
gene53818	blue
gene21982	blue
gene20005	blue
gene6194	blue
gene42973	blue
gene29515	blue
gene29102	blue
gene59785	blue
gene25323	blue
gene62717	blue
gene24340	blue
gene30365	blue
gene57558	blue
gene6536	blue
gene20682	blue
gene40162	blue
gene20763	blue
gene40039	blue
gene27320	blue
gene6991	blue
gene25194	blue
gene56774	blue
gene60511	blue
gene5747	blue
gene30861	blue
gene22923	blue
gene55589	blue
gene58280	blue
gene60223	blue
gene26277	blue
gene45220	blue
gene52243	blue
gene17047	blue
gene51512	blue
gene23147	blue
gene30264	blue
gene12172	blue
gene54446	blue
gene58972	blue
gene30243	blue
gene103	blue
gene11046	blue
gene36281	blue
gene6142	blue
gene48236	blue
gene53878	blue
gene8408	blue
gene771	blue
gene33666	blue
gene30478	blue
gene27252	blue
gene9039	blue
gene31575	blue
gene16969	blue
gene40224	blue
gene27628	blue
gene46196	blue
gene20095	blue
gene12448	blue
gene3494	blue
gene33244	blue
gene51092	blue
gene14332	blue
gene12926	blue
gene20151	blue
gene25971	blue
gene25339	blue
gene35587	blue
gene34352	blue
gene20831	blue
gene25510	blue
gene61246	blue
gene31394	blue
gene37199	blue
gene60382	blue
gene50322	blue
gene41824	blue
gene38953	blue
gene31891	blue
gene43179	blue
gene57190	blue
gene29009	blue
gene31466	blue
gene467	blue
gene24025	blue
gene35535	blue
gene10210	blue
gene23951	blue
gene445	blue
gene38734	blue
gene49314	blue
gene45322	blue
gene29793	blue
gene52655	blue
gene43734	blue
gene63130	blue
gene60736	blue
gene27160	blue
gene24262	blue
gene19014	blue
gene50542	blue
gene21493	blue
gene2495	blue
gene47285	blue
gene34183	blue
gene21138	blue
gene25777	blue
gene52262	blue
gene49255	blue
gene9346	blue
gene11929	blue
gene33946	blue
gene8901	blue
gene25805	blue
gene24766	blue
gene31807	blue
gene9067	blue
gene1773	blue
gene3750	blue
gene19260	blue
gene17993	blue
gene42948	blue
gene60200	blue
gene59694	blue
gene52686	blue
gene26321	blue
gene59314	blue
gene30828	blue
gene62592	blue
gene19713	blue
gene62573	blue
gene30522	blue
gene25837	blue
gene27699	blue
gene62860	blue
gene8883	blue
gene55464	blue
gene19500	blue
gene62535	blue
gene26532	blue
gene21577	blue
gene31616	blue
gene47870	blue
gene52253	blue
gene11842	blue
gene37255	blue
gene2625	blue
gene19041	blue
gene9615	blue
gene50053	blue
gene52709	blue
gene20402	blue
gene62753	blue
gene38540	blue
gene61737	blue
gene972	blue
gene9464	blue
gene17403	blue
gene59291	blue
gene16003	blue
gene17789	blue
gene29758	blue
gene29186	blue
gene2855	blue
gene23064	blue
gene29219	blue
gene30687	blue
gene1061	blue
gene38039	blue
gene44018	blue
gene58268	blue
gene46303	blue
gene19353	blue
gene27130	blue
gene43370	blue
gene45143	blue
gene40805	blue
gene43753	blue
gene6190	blue
gene2928	blue
gene9889	blue
gene49483	blue
gene1908	blue
gene51832	blue
gene55887	blue
gene27526	blue
gene8693	blue
gene20417	blue
gene62524	blue
gene40211	blue
gene50308	blue
gene6064	blue
gene10446	blue
gene15213	blue
gene17401	blue
gene29717	blue
gene43369	blue
gene22796	blue
gene18184	blue
gene26276	blue
gene21722	blue
gene42388	blue
gene3367	blue
gene50463	blue
gene23683	blue
gene40276	blue
gene12789	blue
gene55469	blue
gene24945	blue
gene16231	blue
gene27921	blue
gene47404	blue
gene57429	blue
gene34128	blue
gene57712	blue
gene45051	blue
gene9293	blue
gene7653	blue
gene58563	blue
gene29910	blue
gene25095	blue
gene37254	blue
gene56188	blue
gene41031	blue
gene59133	blue
gene1147	blue
gene25036	blue
gene17410	blue
gene34521	blue
gene38700	blue
gene10149	blue
gene51911	blue
gene112	blue
gene10144	blue
gene29540	blue
gene26286	blue
gene14194	blue
gene50320	blue
gene41883	blue
gene4225	blue
gene32846	blue
gene60344	blue
gene2543	blue
gene51193	blue
gene58904	blue
gene42268	blue
gene57830	blue
gene39074	blue
gene26876	blue
gene43030	blue
gene30455	blue
gene55792	blue
gene51795	blue
gene61388	blue
gene30071	blue
gene16768	blue
gene54492	blue
gene32673	blue
gene19289	blue
gene42917	blue
gene9573	blue
gene22295	blue
gene3617	blue
gene63023	blue
gene46383	blue
gene63171	blue
gene47077	blue
gene17972	blue
gene18359	blue
gene53009	blue
gene59968	blue
gene1479	blue
gene54640	blue
gene6766	blue
gene18791	blue
gene39882	blue
gene50637	blue
gene61955	blue
gene41435	blue
gene24038	blue
gene10714	blue
gene43721	blue
gene28061	blue
gene56772	blue
gene26502	blue
gene59282	blue
gene11135	blue
gene3125	blue
gene48776	blue
gene42630	blue
gene27683	blue
gene13166	blue
gene58848	blue
gene36549	blue
gene11679	blue
gene5745	blue
gene2301	blue
gene37258	blue
gene33608	blue
gene46972	blue
gene59718	blue
gene25605	blue
gene36255	blue
gene40851	blue
gene11668	blue
gene50557	blue
gene28367	blue
gene44164	blue
gene35893	blue
gene47526	blue
gene41738	blue
gene20130	blue
gene21500	blue
gene31213	blue
gene32295	blue
gene52328	blue
gene34649	blue
gene18410	blue
gene20776	blue
gene19112	blue
gene25142	blue
gene50336	blue
gene41345	blue
gene56871	blue
gene27907	blue
gene39193	blue
gene63155	blue
gene62050	blue
gene37406	blue
gene6581	blue
gene30682	blue
gene29602	blue
gene44495	blue
gene25883	blue
gene25702	blue
gene50709	blue
gene7677	blue
gene34372	blue
gene13365	blue
gene44351	blue
gene37445	blue
gene32771	blue
gene22666	blue
gene14433	blue
gene50600	blue
gene35346	blue
gene7863	blue
gene13299	blue
gene5610	blue
gene26169	blue
gene5796	blue
gene60917	blue
gene199	blue
gene40065	blue
gene29184	blue
gene41599	blue
gene34701	blue
gene26997	blue
gene26402	blue
gene19333	blue
gene27727	blue
gene40879	blue
gene20137	blue
gene23582	blue
gene32880	blue
gene36230	blue
gene50672	blue
gene22226	blue
gene987	blue
gene63162	blue
gene16807	blue
gene10334	blue
gene13943	blue
gene63142	blue
gene40873	blue
gene37424	blue
gene53666	blue
gene39453	blue
gene48696	blue
gene34494	blue
gene59050	blue
gene45063	blue
gene44497	blue
gene54182	blue
gene58646	blue
gene503	blue
gene58500	blue
gene39706	blue
gene48411	blue
gene19072	blue
gene32894	blue
gene25420	blue
gene53413	blue
gene50579	blue
gene37724	blue
gene4196	blue
gene56587	blue
gene23035	blue
gene17054	blue
gene42185	blue
gene38610	blue
gene1146	blue
gene22494	blue
gene13439	blue
gene4756	blue
gene12534	blue
gene44957	blue
gene40844	blue
gene13404	blue
gene61272	blue
gene235	blue
gene24196	blue
gene54211	blue
gene27508	blue
gene40178	blue
gene19872	blue
gene19547	blue
gene16879	blue
gene37127	blue
gene8656	blue
gene20325	blue
gene50847	blue
gene29165	blue
gene31584	blue
gene60984	blue
gene51507	blue
gene28943	blue
gene22357	blue
gene27333	blue
gene57678	blue
gene31654	blue
gene29548	blue
gene26153	blue
gene63220	blue
gene44496	blue
gene32528	blue
gene10575	blue
gene35467	blue
gene35690	blue
gene59317	blue
gene17583	blue
gene31567	blue
gene21800	blue
gene21981	blue
gene16425	blue
gene476	blue
gene30939	blue
gene46551	blue
gene54471	blue
gene44847	blue
gene24689	blue
gene30432	blue
gene28492	blue
gene26259	blue
gene51397	blue
gene38689	blue
gene58612	blue
gene9725	blue
gene13611	blue
gene38719	blue
gene61764	blue
gene55376	blue
gene4909	blue
gene5984	blue
gene24120	blue
gene40266	blue
gene46044	blue
gene12729	blue
gene236	blue
gene6936	blue
gene30944	blue
gene8092	blue
gene22899	blue
gene20559	blue
gene27312	blue
gene62386	blue
gene4087	blue
gene59255	blue
gene3821	blue
gene18932	blue
gene63147	blue
gene55269	blue
gene27337	blue
gene6011	blue
gene36624	blue
gene54498	blue
gene17498	blue
gene55159	blue
gene55339	blue
gene47388	blue
gene41916	blue
gene7528	blue
gene26004	blue
gene60345	blue
gene49164	blue
gene27290	blue
gene8034	blue
gene27228	blue
gene37586	blue
gene28172	blue
gene12993	blue
gene15407	blue
gene33941	blue
gene9133	blue
gene55189	blue
gene58775	blue
gene15019	blue
gene52306	blue
gene32624	blue
gene5262	blue
gene8975	blue
gene49286	blue
gene34651	blue
gene29467	blue
gene49862	blue
gene5927	blue
gene51826	blue
gene62693	blue
gene59866	blue
gene63074	blue
gene1	blue
gene23825	blue
gene11466	blue
gene41994	blue
gene22539	blue
gene25235	blue
gene1133	blue
gene21487	blue
gene52113	blue
gene60789	blue
gene54135	blue
gene24520	blue
gene47408	blue
gene21585	blue
gene7296	blue
gene18995	blue
gene15204	blue
gene11170	blue
gene15525	blue
gene44688	blue
gene5808	blue
gene49648	blue
gene56561	blue
gene43259	blue
gene63195	blue
gene33073	blue
gene38688	blue
gene3162	blue
gene13588	blue
gene4882	blue
gene46238	blue
gene58562	blue
gene5316	blue
gene18271	blue
gene27269	blue
gene11851	blue
gene47082	blue
gene29706	blue
gene3684	blue
gene7879	blue
gene19017	blue
gene34169	blue
gene20084	blue
gene37311	blue
gene21248	blue
gene53659	blue
gene10236	blue
gene12728	blue
gene309	blue
gene15376	blue
gene11097	blue
gene27065	blue
gene26621	blue
gene25341	blue
gene2201	blue
gene48260	blue
gene3402	blue
gene33477	blue
gene27111	blue
gene60627	blue
gene31428	blue
gene27430	blue
gene5797	blue
gene41274	blue
gene54456	blue
gene26424	blue
gene36705	blue
gene40460	blue
gene3613	blue
gene29703	blue
gene60738	blue
gene27986	blue
gene62539	blue
gene7780	blue
gene42155	blue
gene34061	blue
gene52985	blue
gene40380	blue
gene2409	blue
gene58147	blue
gene48585	blue
gene31998	blue
gene2811	blue
gene27090	blue
gene24607	blue
gene36131	blue
gene7997	blue
gene17595	blue
gene42570	blue
gene48117	blue
gene39142	blue
gene10965	blue
gene41036	blue
gene60326	blue
gene62474	blue
gene17299	blue
gene29651	blue
gene9481	blue
gene49781	blue
gene52694	blue
gene17056	blue
gene51689	blue
gene34571	blue
gene34492	blue
gene55761	blue
[truncated: 12,541 more rows]
